# Supplementary material for: The Role of Gibberellins in Regulation of Nitrogen Uptake and Physiological Traits in Maize Responding to Nitrogen Availability
Source: Int J Mol Sci. 2020 Mar 6;21(5):1824. doi: 10.3390/ijms21051824 (PMC7084584; doi:10.3390/ijms21051824)
Supplement: Supplementary file 1 [file ijms-21-01824-s001.zip]

Archive with 3 entries (2 files):
- Supporting figures and tables/Supporting Figures1-7.docx
- Supporting figures and tables/Supporting Table1-8.xlsx
- Supporting figures and tables/
