# Supplementary material for: The Role of Gibberellins in Regulation of Nitrogen Uptake and Physiological Traits in Maize Responding to Nitrogen Availability
Source: Int J Mol Sci. 2020 Mar 6;21(5):1824. doi: 10.3390/ijms21051824 (PMC7084584; doi:10.3390/ijms21051824)
Supplement: Supplementary file 1 [file ijms-21-01824-s001.zip › Supporting figures and tables/Supporting Table1-8.xlsx]

## Sheet: Supplementary Table S1
Table S1. Statistics of clean reads in RNA sequencing
Sample name	Total reads	Total mapped	Uniquely mapped	mapped(%）	Unique mapped（%）
WT-LN-12h-1	71515190	62731208	60559112	0.877173	0.965375
WT-LN-12h-2	108472874	94084416	90745922	0.867354	0.964516
WT-LN-12h-3	63053870	54859588	52920036	0.870043	0.964645
zmga3ox-LN-12h-1	61213676	54070366	52166410	0.883305	0.964787
zmga3ox-LN-12h-2	65915560	58793380	56734228	0.89195	0.964976
zmga3ox-LN-12h-3	70047232	61243528	59051418	0.874318	0.964207
WT-SN-12h-1	63120280	57145438	55019354	0.905342	0.962795
WT-SN-12h-2	62762834	54687298	52738276	0.871333	0.964361
WT-SN-12h-3	60863962	52021166	50227600	0.854712	0.965522
zmga3ox-SN-12h-1	58110746	49936982	48224374	0.859342	0.965705
zmga3ox-SN-12h-2	68034946	59294210	57199702	0.871526	0.964676
zmga3ox-SN-12h-3	68645018	59685266	57598426	0.869477	0.965036
WT-LN-60h-1	57822560	49729516	47999802	0.860037	0.965218
WT-LN-60h-2	60277894	51744206	49993576	0.858428	0.966168
WT-LN-60h-3	58030060	50274726	48522642	0.866357	0.96515
zmga3ox-LN-60h-1	63235930	54538980	52697940	0.862468	0.966244
zmga3ox-LN-60h-2	60597080	51506552	49721090	0.849984	0.965335
zmga3ox-LN-60h-3	56586588	48656116	46981792	0.859852	0.965589
WT-SN-60h-1	64127300	56132832	54132556	0.875334	0.964365
WT-SN-60h-2	75741190	64051798	61767922	0.845667	0.964343
WT-SN-60h-3	66176172	57107072	55147640	0.862955	0.965688
zmga3ox-SN-60h-1	66093388	56502146	54461708	0.854883	0.963887
zmga3ox-SN-60h-2	59070560	50505890	48661486	0.85501	0.963481
zmga3ox-SN-60h-3	57015724	49138682	47377350	0.861844	0.964156
WT-LN-108h-1	58114186	50379940	48604526	0.866913	0.96476
WT-LN-108h-2	68572482	57891510	55871572	0.844238	0.965108
WT-LN-108h-3	56603652	47747302	46081634	0.843537	0.965115
zmga3ox-LN-108h-1	62497604	54222892	52340486	0.8676	0.965284
zmga3ox-LN-108h-2	63715944	55439480	53523670	0.870104	0.965443
zmga3ox-LN-108h-3	61640606	53851792	51916632	0.873642	0.964065
WT-SN-108h-1	62424722	54043000	52033000	0.865731	0.962807
WT-SN-108h-2	58674196	50879986	48985974	0.867161	0.962775
WT-SN-108h-3	60432922	54149882	52143912	0.896033	0.962955
zmga3ox-SN-108h-1	68251186	61887388	59612878	0.906759	0.963248
zmga3ox-SN-108h-2	65732580	60047128	57870882	0.913506	0.963758
zmga3ox-SN-108h-3	76465072	68641412	66052762	0.897683	0.962287

## Sheet: Supplementary Table S2
Table S2. All significant DEGs identified by RNA-seq
Gene ID	Log2FC LN12h	Log2FC LN60h	Log2FC LN108h	Log2FC SN12h	Log2FC SN60h	Log2FC SN108h	gene function annotation
GRMZM2G070279	-0.39851	-0.74679	-0.96443	-0.51405	-1.222	-1.2558	(+)-neomenthol dehydrogenase-like
GRMZM2G374313	-0.35168	-0.12737	-0.44188	-1.1888	-1.0579	-0.27186	(+)-neomenthol dehydrogenase-like
GRMZM2G340257	-1.6615	-0.22127	-1.0872	0.12844	-1.4379	-0.13623	(1-4)-beta-mannan endohydrolase
AC195343.3_FG002	1.7762	1.9252	2.0973	1.9143	3.8214	2.505	10 kda chaperonin
GRMZM2G037591	-2.223	-0.2176	-0.19204	-0.79099	0.55249	-1.4686	10-deacetylbaccatin iii 10-o-acetyltransferase
GRMZM2G043154	1.0286	2.5268	1.5476	0.48465	0.64284	-0.57023	10-deacetylbaccatin iii 10-o-acetyltransferase
GRMZM2G009188	-0.2416	0.32646	-0.50277	0.83063	-0.56592	-2.0107	11-beta-hydroxysteroid dehydrogenase-like
GRMZM2G386590	-0.20759	-0.29443	-1.1645	-0.15844	-0.37248	-0.65601	14-3-3-like protein a
GRMZM2G089106	-0.6997	-0.17256	0.22908	-0.94926	-0.89892	-1.0096	18s subunit ribosomal protein
GRMZM5G854264	-0.66009	-1.351	-2.1728	-0.033478	-2.6033	-0.83545	1-aminocyclopropane-1-carboxylate oxidase
GRMZM2G007249	-0.25196	-0.11246	-1.6107	-0.32731	-2.1959	-1.2598	1-aminocyclopropane-1-carboxylate oxidase
GRMZM2G126732	-1.0744	-0.66067	-1.8579	-0.5776	-0.75858	-1.8322	1-aminocyclopropane-1-carboxylate oxidase
GRMZM2G089856	-1.2152	-0.52278	-2.0884	-0.44692	-1.11	-1.2059	1-aminocyclopropane-1-carboxylate oxidase
AC148152.3_FG005	0.51271	2.1463	3.9288	1.9735	3.1608	3.1527	1-aminocyclopropane-1-carboxylate oxidase-like protein
GRMZM5G894619	-0.098201	-0.41237	-0.93379	0.28535	-0.91673	-1.1921	1-aminocyclopropane-1-carboxylate synthase
GRMZM2G163015	-0.45343	0.48469	-0.48391	-0.058962	-0.33333	-1.0674	1-aminocyclopropane-1-carboxylate synthase
GRMZM2G013448	-0.01688	-0.96054	0.16859	-0.5526	0.23135	1.0934	1-aminocyclopropane-1-carboxylic acid oxidase
GRMZM2G056975	0.71649	1.1047	1.2451	1.7067	1.122	0.31796	1-deoxy-d-xylulose 5-phosphate reductoisomerase
GRMZM2G036290	1.0992	1.0975	1.5601	2.1644	1.4027	1.2176	1-deoxy-d-xylulose 5-phosphate reductoisomerase
GRMZM2G493395	0.71687	1.4173	1.4732	3.9689	2.4077	1.0194	1-deoxy-d-xylulose 5-phosphate synthase
GRMZM2G039577	-0.0058695	0.86316	1.1581	-0.03969	1.0324	1.2945	26s proteasome non-atpase regulatory subunit 4
GRMZM2G099642	1.0761	1.1541	1.0405	2.352	2.1635	1.0091	2-alkenal reductase
AC203989.4_FG001	0.35098	0.25904	1.3323	0.098175	0.74443	1.6948	2-aminoethanethiol dioxygenase
GRMZM2G038677	-0.36787	#NAME?	2.3881	1.6566	3.0645	5.0079	2-aminoethanethiol dioxygenase
GRMZM2G149295	-0.39326	-0.23321	-0.8354	-0.63314	-0.14248	-1.0044	2-aminoethanethiol dioxygenase-like
GRMZM2G099467	1.5723	-0.79986	-0.15796	1.4642	1.4202	1.9905	2og-fe oxygenase family expressed
GRMZM2G475380	0.81793	-2.1729	0.4982	0.11266	0.81986	-0.28637	2og-fe oxygenase family expressed
GRMZM2G145914	-0.035203	-0.017143	-0.69196	-0.29561	-0.45481	-1.0282	2og-fe oxygenase family protein
GRMZM2G127668	0.85048	0.80395	1.3469	1.121	1.2451	1.6653	2-oxoacid-dependent dioxygenase
GRMZM2G022836	0.99898	1.1116	0.34133	0.75459	1.3542	0.96934	2-oxoacid-dependent dioxygenase
GRMZM2G060940	2.0179	1.6602	1.1853	1.5652	2.286	2.1849	2-oxoglutarate-dependent dioxygenase
GRMZM2G046669	0.21633	-0.087324	-0.46103	0.45246	-0.45674	-1.2984	2-oxoglutarate-dependent dioxygenase
GRMZM5G807276	1.2916	1.5421	1.5933	1.3071	3.423	2.6902	2-oxoglutarate-fe -dependent oxygenase domain-containing protein
GRMZM2G305900	-0.78813	-0.42724	-0.98071	-0.8803	-0.66841	-1.2027	3 -n-debenzoyl-2 -deoxytaxol n-benzoyltransferase-like
GRMZM2G375159	-0.52645	0.052696	-0.81969	0.12915	-0.96483	-1.049	3 -n-debenzoyl-2 -deoxytaxol n-benzoyltransferase-like
GRMZM2G347956	0.8735	0.9082	0.96461	1.2738	1.3881	0.9814	30s ribosomal protein chloroplastic-like
GRMZM2G043878	-0.23247	-1.3467	-2.4027	-0.6076	-1.6067	-1.6134	33-kda secretory protein
GRMZM2G156739	-0.63557	-0.96862	-0.85374	-0.23675	-1.0271	-0.42982	3-beta hydroxysteroid dehydrogenase
GRMZM2G396212	-1.3259	-0.13857	-0.094272	-0.082421	-1.318	-1.5912	3-deoxy-d-arabino heptulosonate-7-phosphate synthase
GRMZM2G181227	1.016	0.42154	0.64572	1.0489	1.3836	0.82251	3-hydroxyisobutyryl-coenzyme a expressed
GRMZM2G141607	-0.50912	1.1724	1.6985	0.69759	0.21881	0.91465	3-ketoacyl- reductase
GRMZM2G149636	-0.21919	0.16771	-0.61862	0.48124	-0.51162	-1.6605	3-ketoacyl- synthase 1
GRMZM2G063024	-0.13958	0.061204	-0.75964	0.52436	-0.10398	-1.1507	3-ketoacyl- synthase 1
GRMZM2G164974	-0.60493	0.066272	-0.44172	0.9252	-0.35465	-1.6635	3-ketoacyl- synthase 6-like
AC233893.1_FG003	-0.62408	0.083522	-0.56388	0.96303	0.0094972	-1.5936	3-ketoacyl- synthase 6-like
GRMZM2G068973	-2.5063	-1.0844	-1.1479	-1.1508	-1.1982	-0.77376	4 protein
GRMZM2G324976	-1.7657	-2.9	-1.9423	-4.4871	0.11166	-2.5645	40s ribosomal protein s8
GRMZM2G075333	-0.57993	-0.23069	-0.8493	0.32907	-0.66298	-1.0372	4-coumarate coenzyme a ligase
GRMZM2G085856	1.172	1.2987	1.4835	1.2352	0.71569	1.8187	4-coumarate- ligase-like protein
GRMZM5G805585	-0.79733	-0.70223	-1.249	-0.39165	-1.059	-1.3195	4-coumarate-coa ligase
GRMZM2G091643	1.3639	0.99179	1.6849	1.4198	2.8035	2.5754	4-coumarate-coa ligase
GRMZM2G019746	-0.027941	-0.029068	-0.29545	0.24538	-0.35921	-1.1921	4-coumarate-coa ligase
GRMZM2G104501	0.63512	0.56582	0.74866	0.76889	1.0204	0.92854	5 -amp-activated protein kinase-like protein
GRMZM2G123667	0.27073	-0.13484	-1.2268	-0.14385	-0.12031	-0.3231	5 protein
GRMZM2G131756	0.3625	0.51391	0.42868	0.46384	0.64163	1.0464	5-methylcytosine dna glycosylase
GRMZM5G816636	-2.0298	0.44846	2.8027	1.3806	2.8856	4.8987	6-phosphofructokinase 3-like
GRMZM2G417954	3.4272	-0.34683	-2.8443	-2.1945	1.8405	-0.25039	9-cis-epoxycarotenoid dioxygenase
GRMZM2G178645	-1.3527	-1.6234	-1.3885	-0.8997	-1.2541	-1.1835	aaa-type atpase
GRMZM2G095411	-0.2904	0.20438	-0.014301	-0.54411	-0.44956	-1.2615	aba-responsive lea-like protein
GRMZM5G843537	0.019686	3.0893	1.9527	-0.78848	1.1308	-0.32784	abc transporter b family member 11-like
GRMZM2G025860	-0.11389	-0.035932	-0.327	-0.29066	-0.024917	-1.0057	abc transporter b family member 8-like
GRMZM2G032218	0.86881	0.72138	0.4378	0.78843	1.3266	0.98027	abc transporter c family member 9-like
GRMZM5G874756	0.84307	0.5984	0.99555	0.77802	1.2747	1.6656	abc transporter family protein
GRMZM2G049877	-0.35614	0.30209	-0.47929	0.59715	-0.41359	-1.4067	abc transporter family protein
GRMZM2G036940	-0.32734	0.096419	-0.10675	0.51094	-0.36831	-1.3399	abc transporter g family member
GRMZM5G803404	-0.50658	-0.12485	-1.6214	-0.44605	-0.29749	-1.2019	abc transporter g family member 28-like
GRMZM2G432480	-0.3098	-0.39586	-0.80861	-0.26754	-0.29179	-1.1772	abc transporter i family member 17
GRMZM2G080586	-0.5567	0.098375	0.37355	0.44625	0.23246	1.3616	abhydrolase domain
GRMZM2G178014	-0.08903	-0.029626	0.6695	-0.066462	0.16133	1.0359	abhydrolase domain-containing protein fam108c1-like
GRMZM2G168016	0.4143	0.522	0.049732	0.76905	1.003	0.26534	abscisic acid 8 -hydroxylase 3-like
GRMZM2G168552	1.0887	0.38477	0.5539	0.51093	-0.064849	-0.25957	abscisic stress ripening
GRMZM2G052100	-0.18958	-0.68232	-2.8012	-0.86893	-0.94767	-1.6383	abscisic stress ripening protein 1
GRMZM2G150242	-0.25585	-0.2346	-1.2272	-0.35224	-0.30318	-1.1046	ac079853_1 myosin heavy chain-like
GRMZM2G166639	-0.57962	-1.3778	-2.9129	0.93146	-2.1537	-1.7791	acc oxidase
GRMZM2G072529	-0.24283	-1.6922	-1.9175	1.7993	-1.7092	-1.4953	acc oxidase
GRMZM2G045565	0.8282	1.5589	1.5142	0.095007	1.2413	-0.17636	achain solution nmr structure of an arabidopsis thaliana protein containing duf538 domain
GRMZM2G017223	-0.26293	-0.76784	-0.96279	-0.13393	-2.2251	-1.9917	acid phosphatase 1-like
GRMZM2G430936	2.1276	2.7322	2.46	1.3965	3.1381	2.291	acidic endochitinase-like
GRMZM2G430942	1.8577	2.6176	1.9026	1.4887	3.3182	2.2149	acidic endochitinase-like
GRMZM2G034404	1.8675	1.6432	1.8496	1.6631	1.6711	1.555	act domain-containing protein
GRMZM2G092813	1.4371	-2.1561	-1.5576	-1.0215	0.27445	0.62045	acyl:coa ligase acetate-coa synthetase-like protein
GRMZM2G066426	-0.16725	-0.54116	-0.95416	-0.60034	-0.90986	-2.0329	acyl-activating enzyme 14
GRMZM2G081504	0.61737	0.85236	0.84674	-0.0017847	1.0891	0.58659	acylamino-acid-releasing enzyme
GRMZM2G464157	-0.55703	-0.78744	-1.2558	-0.28247	-0.33551	-0.76281	acyl-protein thioesterase 1
GRMZM2G080521	-0.25972	0.012643	0.95473	0.30432	0.14146	1.1705	acyl-protein thioesterase 2
GRMZM2G481362	-0.4273	-0.5024	-0.33183	-1.208	-0.63201	-1.3744	acyl-protein thioesterase 2-like
GRMZM5G817559	-0.61667	-0.35314	-1.1897	-0.46913	-0.29343	-1.0088	acyltransferase-like protein
GRMZM2G131907	1.0443	0.35209	0.12591	1.1279	0.63216	0.78278	adenine phosphoribosyltransferase 1
GRMZM2G179810	0.82465	0.12362	1.6012	-0.23401	1.1188	1.6521	adenine phosphoribosyltransferase 2
GRMZM2G090245	-1.103	-1.7655	-1.8393	-0.67177	-0.66137	-1.5881	adenosine diphosphate glucose pyrophosphatase
GRMZM2G104559	1.6953	-1.2255	0.57754	0.72445	0.83978	-0.47189	adenylate isopentenyltransferase
GRMZM2G116878	1.2212	0.55797	1.5365	1.0237	0.78025	0.30726	adenylate isopentenyltransferase
GRMZM2G143460	0.33264	-0.10844	0.29312	0.27271	0.44023	1.1475	adiponectin receptor 1
GRMZM2G169321	-0.32953	0.079855	-0.39695	0.52015	-0.36832	-1.327	adipor-like receptor cg5315-like
GRMZM2G027955	0.74171	0.68019	1.4291	0.79291	1.1219	1.1882	adp-glucose pyrophosphorylase large subunit
GRMZM2G106213	-0.16657	0.51741	0.94323	0.56132	0.45944	1.4255	adp-glucose pyrophosphorylase small subunit
GRMZM2G145008	-0.20314	0.3442	-0.37704	0.36029	-0.32848	-1.2169	adp-ribosylation factor gtpase-activating protein agd14
GRMZM2G179465	-1.1691	-0.81465	1.0011	-0.19179	0.52488	2.0152	af375430_1 at5g45310 k9e15_9
GRMZM2G024641	-0.27562	0.75132	0.88021	0.5977	-0.050084	1.0995	agenet domain containing protein
GRMZM2G048274	0.11613	-0.18649	1.311	0.33763	0.30091	1.7383	agenet domain containing protein
GRMZM2G066142	-0.034937	0.10283	2.0241	0.04238	1.1407	0.42616	agmatine coumaroyltransferase
GRMZM2G066049	0.47512	0.74045	3.155	0.45446	4.4555	2.2823	agmatine coumaroyltransferase
GRMZM2G114918	1.1858	#NAME?	-4.422	2.9393	-2.4826	0.0052652	agmatine coumaroyltransferase-1-like
GRMZM2G030436	-1.8961	0.014759	-0.50828	-1.0975	-1.6957	-1.4977	agmatine coumaroyltransferase-1-like
GRMZM2G095327	0.52671	0.17373	0.8614	-0.43084	-0.3298	-1.1476	agmatine coumaroyltransferase-2-like
GRMZM2G125448	-1.0076	-1.0216	-0.56778	-0.4578	-0.49901	-1.1366	agmatine coumaroyltransferase-2-like
GRMZM2G030571	-0.53027	-1.0768	-1.0127	-0.84467	-0.068601	0.13745	alanine--glyoxylate aminotransferase 2 homolog mitochondrial-like
GRMZM2G442658	0.86385	0.18563	0.70794	0.29739	0.88562	1.1236	alcohol dehydrogenase 1
GRMZM2G071021	0.96599	0.64837	0.67079	0.64998	1.4325	1.2825	aldehyde dehydrogenase family 2 member c4-like
GRMZM2G122172	1.3965	0.92176	0.45494	1.5574	1.7557	0.85891	aldehyde dehydrogenase family 2 member c4-like
GRMZM2G056629	-0.85604	0.50819	-0.41569	-2.3651	-0.87515	-1.804	aldose 1-epimerase-like
GRMZM2G087507	-1.3139	-1.0187	-2.6621	-1.3536	-2.2711	-1.1912	aldose reductase
GRMZM2G178533	1.2237	1.5939	1.0246	1.2129	2.0004	0.93714	aldose reductase
GRMZM2G126062	-0.89662	-0.049306	-0.37637	-0.41656	-0.67669	-1.2828	aldose reductase
GRMZM2G141810	-0.10554	-0.47886	-2.6066	-3.359	-0.58976	-1.9153	alliin lyase precursor
GRMZM2G030636	-0.37369	0.26364	-0.41875	0.46036	-0.4258	-1.9093	alpha beta fold family protein
GRMZM2G121333	0.38606	-0.17072	-0.23775	0.064401	-0.34862	-1.1287	alpha beta fold family protein
GRMZM2G042516	0.080778	0.31014	-0.1081	-0.56257	-0.86583	-1.6522	alpha beta-hydrolase domain-containing protein
GRMZM5G815808	0.073483	0.2304	0.57139	-0.11039	0.39269	1.0041	alpha beta-hydrolase-like protein
GRMZM2G312997	-0.65945	-0.46056	-2.645	-0.81679	-0.48041	-1.671	alpha- expressed
GRMZM2G100828	0.23084	-0.38624	-0.94952	0.010048	-0.89476	-1.3386	alpha glucosidase-like protein
GRMZM2G311969	0.55611	-0.36339	-0.55185	-0.5316	-0.86105	-1.1595	alpha glucosidase-like protein
AC203753.4_FG006	0.25322	0.28533	-0.76787	-0.13711	-0.84337	-1.1273	alpha glucosidase-like protein
GRMZM2G064174	-1.3471	-0.7931	-2.3652	-0.38552	-1.9934	-2.2707	alpha-expansin 11 expressed
GRMZM2G374248	-0.99709	-0.53764	-1.8098	1.0844	-1.9657	-2.1339	alpha-expansin 11 expressed
GRMZM2G450546	-0.82796	-0.98909	-2.037	0.96408	-1.7024	-1.4092	alpha-expansin 11 expressed
GRMZM2G303937	-0.74557	-0.98506	-2.1952	0.79819	-1.6748	-1.2167	alpha-expansin 11 expressed
GRMZM2G019398	-0.25732	-0.44948	-1.6563	0.76377	-1.5546	-1.2105	alpha-expansin 11 expressed
GRMZM2G095126	-2.3648	-5.3224	-2.0558	-3.022	-3.3197	-3.1364	alpha-galactosidase 1
AC203753.4_FG007	0.43777	0.52724	-0.76109	-0.67441	-0.84252	-1.4743	alpha-glucosidase ii
GRMZM2G074743	-1.0565	-1.5114	-2.0927	-0.27615	-2.0866	-0.67837	alternative oxidase
GRMZM2G125669	-0.87708	-1.3729	-2.0181	-1.3968	-1.5762	-1.0506	alternative oxidase
GRMZM2G074761	-0.40687	-0.5661	-1.8388	-0.23126	-1.149	-1.4169	alternative oxidase
GRMZM2G089396	-2.3067	0.22173	-1.1422	-1.3439	-2.5705	-1.6231	aluminum-activated malate transporter 10-like
GRMZM2G094860	-0.90082	-0.69582	-1.6971	-1.895	-2.0894	-1.7372	aluminum-activated malate transporter 10-like
GRMZM2G350312	0.95944	-0.16774	-0.28784	1.1901	0.58906	-0.013235	amelogenin precursor like protein
GRMZM2G050937	1.0897	1.824	2.2845	3.9674	4.477	3.1844	amidase -like
GRMZM2G111697	-0.32152	-0.40987	-0.80859	-0.24378	-0.36417	-1.147	amino acid binding
GRMZM2G092945	-1.0072	-1.0449	-1.2291	-1.2053	-3.0096	-3.8225	amino acid carrier
GRMZM2G157168	-0.34376	-0.31095	-1.0596	-0.8786	-1.08	-1.5641	amino acid expressed
GRMZM2G031167	-1.4333	-1.6648	-2.2927	-3.1198	-1.4701	-1.1824	amino acid expressed
GRMZM2G413943	-1.1399	-0.80836	-1.7613	-0.23939	0.0049862	-0.62436	amino acid expressed
GRMZM2G158625	-1.703	-0.78953	-1.1852	-0.31526	-1.237	-1.0028	amino acid permease
AC205362.4_FG002	0.41492	-0.59311	-0.69441	-0.22871	-0.30175	-1.0169	amino acid permease 6
AC207755.3_FG005	0.49357	0.03292	0.38651	-0.3439	-0.7087	-1.2504	amino acid permease family expressed
GRMZM2G108597	-0.18549	-1.3878	-1.9777	-0.065043	#NAME?	-0.82713	amino acid transporter
GRMZM2G402039	-0.45778	-1.4287	-2.6067	-0.79982	-1.7615	-1.6988	aminoalcoholphosphotransferase
GRMZM5G817886	0.95301	0.47121	0.6047	1.2227	1.4324	1.4512	aminotransferase y4ub
GRMZM2G028736	-0.36793	-0.74792	-2.0097	-0.16862	-0.55289	-0.91222	ammonium transporter
GRMZM2G118950	-0.45092	-0.87601	-1.2058	0.61214	-1.0363	0.039812	ammonium transporter
GRMZM2G157113	-0.069116	-0.23905	-1.086	-0.11739	0.20111	-0.57606	amp-binding protein
GRMZM2G108207	-1.0213	-1.3119	-1.2417	-0.74075	-1.0523	-1.3011	anionic peroxidase
GRMZM2G108219	-0.39815	-0.78486	-1.0905	0.093095	-0.77024	-1.1084	anionic peroxidase
GRMZM2G081053	-0.12938	-0.42418	0.47886	0.071937	0.189	1.2149	ankyrin repeat domain-containing protein
AC148152.3_FG001	-0.56965	0.13435	-1.0711	0.47035	-0.49971	-1.1034	ankyrin repeat-containing protein at3g12360-like
GRMZM2G341155	-0.17917	1.3893	-0.47723	2.0889	0.12236	-0.41245	ankyrin-like protein
GRMZM2G073738	-0.78697	2.0047	1.8243	0.41335	-0.62851	0.22135	anter-specific proline-rich protein apg
GRMZM2G044882	-4.6535	-3.8578	-1.1151	-2.0756	-2.6904	0.22482	anther-specific proline-rich protein apg precursor
GRMZM2G060866	0.39778	0.0046572	0.057006	0.17011	-1.0597	-1.1543	anther-specific proline-rich protein apg precursor
GRMZM2G099802	0.061937	-0.4707	1.2161	1.3417	1.1001	1.9188	anther-specific proline-rich protein apg precursor
GRMZM2G135722	0.65841	-0.96692	-2.5808	-0.074721	-1.1954	-1.1492	anthocyanidin 3-o-glucosyltransferase
GRMZM2G395508	-2.0795	-1.3796	-1.3825	-0.28192	-1.4812	0.26085	anthocyanidin -o-glucosyltransferase-like
GRMZM2G051683	-0.19998	-0.46126	-0.80526	0.16236	-1.0157	-1.283	anthocyanidin -o-glucosyltransferase-like
GRMZM2G043295	0.66047	0.66931	0.98177	0.70636	1.0586	0.73692	anthocyanidin -o-glucosyltransferase-like
GRMZM2G095261	-0.53226	-0.24607	-0.67601	-0.2346	-0.80298	-1.3236	anthocyanidin -o-glucosyltransferase-like
GRMZM2G345717	-2.3173	-0.27321	-1.4125	-2.5935	-2.5307	-1.7519	anthocyanidin synthase
GRMZM2G057891	-0.42339	-0.19722	0.554	-0.68918	0.056862	1.1837	anthocyanidin synthase
GRMZM5G882427	-0.44989	0.76364	1.1947	0.31316	0.46496	1.4431	anthocyanin 5-aromatic acyltransferase-like
GRMZM2G143274	-0.017365	-0.40457	0.85805	1.4204	0.77685	3.0802	anthocyanin regulatory c1 protein
GRMZM2G131165	-0.11221	-0.32548	-1.0493	-0.68908	-0.23034	-1.0588	anthranilate n-benzoyltransferase protein 1
GRMZM2G156296	0.76484	0.61827	1.1844	0.49919	0.69286	0.37425	anthranilate n-benzoyltransferase protein 1
GRMZM2G163925	-0.47444	0.36395	-0.45506	0.57534	-0.29956	-1.7623	anthranilate phosphoribosyltransferase-like protein
GRMZM2G000195	-0.13889	-0.41597	-1.7257	-0.46756	-0.73129	-1.4369	anthranilate phosphoribosyltransferase-like protein
GRMZM2G124524	-1.1136	-0.056103	-0.11995	-0.36907	-0.71258	0.12726	ap2 domain containing expressed
GRMZM2G129674	0.71651	1.285	2.3323	-0.092491	2.3337	3.4571	ap2 domain containing protein
GRMZM5G806839	0.8555	0.10502	0.76388	0.95661	0.76779	1.4812	ap2 domain transcription factor
GRMZM2G300924	-0.76495	0.59185	-1.3518	-1.4556	-2.5746	-2.842	ap2 domain-containing transcription factor-like
GRMZM2G085964	-0.22302	-0.075935	1.432	0.33615	1.3009	3.0965	ap2 erebp-like protein
GRMZM5G842961	1.0165	0.29679	1.1993	1.641	1.053	1.735	ap2 erf domain-containing transcription factor
GRMZM2G018138	1.4153	2.4578	1.1501	2.7381	2.3973	1.5875	ap2 erf domain-containing transcription factor
GRMZM2G307152	-2.2904	-0.13538	-2.0745	-1.014	-2.7556	-2.0172	ap2 erf domain-containing transcription factor
GRMZM2G139765	0.44844	0.62158	-0.32502	-0.63736	-2.1382	-1.5568	ap2 erf domain-containing transcription factor
GRMZM2G011110	-0.73348	-0.33891	-0.99941	-1.0068	-2.1015	-1.4885	ap2 erf domain-containing transcription factor
GRMZM2G084264	-0.36412	-1.0335	-0.53132	-0.69771	-1.9455	-1.3109	ap2 erf domain-containing transcription factor
GRMZM2G047918	0.56368	0.69938	1.2818	0.81546	1.3773	0.47148	ap2 erf domain-containing transcription factor
GRMZM2G016434	-0.76633	-1.1193	-2.2479	-1.2463	-0.88707	-1.3996	ap2 erf domain-containing transcription factor
GRMZM2G066158	-0.57626	-0.027208	-0.46791	-0.54343	-0.65397	-1.188	ap2 erf domain-containing transcription factor
GRMZM2G104260	0.20708	0.98602	2.2947	1.4422	1.8885	2.7128	ap2 erf domain-containing transcription factor
GRMZM2G007406	0.25182	0.79624	2.3208	0.28064	0.16791	0.94679	ap2 erf domain-containing transcription factor
GRMZM2G141219	0.07683	1.4831	1.5349	0.017322	0.79129	0.7132	ap2-like ethylene-responsive transcription factor at1g16060-like
AC209208.3_FG002	1.0458	0.52091	0.88363	1.5512	0.84	0.99975	aquaporin
GRMZM2G136032	2.598	0.053088	-0.57537	-0.16259	-0.4917	-1.1053	aquaporin
GRMZM2G057065	-0.42804	-1.7073	-1.6361	-0.34625	-2.144	-0.60262	Arabidopsis protein of unknown function
GRMZM2G061521	-1.7316	-1.2781	-0.66231	0.33093	-1.3008	0.3055	arabinogalactan protein
GRMZM2G079897	-2.6768	-2.2021	-1.0775	0.24239	-2.3039	-0.47612	arabinogalactan protein precursor
GRMZM2G100920	-0.31234	0.83261	0.47056	0.26903	0.59808	1.2368	arginine decarboxylase
GRMZM2G060029	0.60584	0.76733	0.78715	1.2275	1.0551	1.2879	armadillo beta-catenin repeat
GRMZM2G151649	0.6142	0.94642	0.45208	1.0934	0.28354	0.3469	armadillo beta-catenin-like repeat-containing protein
GRMZM2G437912	-0.87733	-0.56406	-1.6031	-0.19706	-1.1185	-1.4342	arogenate dehydratase prephenate dehydratase chloroplastic-like
GRMZM2G125923	-0.2847	-0.85593	-1.3526	-0.37691	-0.76256	-1.2748	arogenate dehydratase prephenate dehydratase chloroplastic-like
GRMZM2G365961	0.86944	1.0514	1.117	0.53176	0.57887	-0.051513	arogenate dehydrogenase isoform 2
GRMZM2G441632	-1.2596	-0.43336	-1.3349	-0.87757	-1.8864	-1.9574	aromatic-l-amino-acid decarboxylase-like
GRMZM2G078472	-0.062422	0.26666	0.41705	-0.91911	-0.76643	-1.2872	asparagine synthetase
GRMZM2G067265	1.1161	0.70495	0.23474	1.6346	0.60822	0.66014	asparate aminotransferase
GRMZM2G146677	0.25049	0.021672	1	0.15645	0.014559	0.34297	aspartate aminotransferase
GRMZM2G175927	0.49529	-0.92471	-4.9228	0.42679	-3.2338	-3.0065	aspartic proteinase nepenthesin-1
GRMZM2G468657	0.27137	-1.6554	-2.6652	0.50034	-1.753	-1.1278	aspartic proteinase nepenthesin-1
GRMZM2G475265	-0.46366	-1.1193	-1.8545	-0.85524	-1.3639	-1.8985	aspartic proteinase nepenthesin-1
GRMZM2G018108	-1.6233	-1.9955	-1.8631	-1.8971	-2.4404	-2.1822	aspartic proteinase nepenthesin-1 precursor
GRMZM2G060680	-0.33571	-0.38567	-1.9158	0.072124	-0.30583	-1.2043	aspartic proteinase nepenthesin-1 precursor
GRMZM2G052093	-0.6518	-0.36644	-2.4407	-0.097294	-1.7002	-1.6953	aspartic proteinase nepenthesin-1-like
GRMZM2G079490	-0.27736	-0.077374	-0.38841	0.56864	-0.39789	-1.0972	aspartic proteinase nepenthesin-1-like
GRMZM2G133394	0.043326	0.035306	0.57705	0.52754	0.28277	1.3348	aspartic proteinase nepenthesin-1-like
GRMZM2G089506	-1.7632	-1.6454	-1.7336	-0.73794	-1.9745	-1.3505	aspartic proteinase nepenthesin-2 precursor
GRMZM2G168431	0.57103	0.1516	0.12679	0.3644	1.1348	0.48179	aspartic proteinase nepenthesin-2 precursor
GRMZM2G124684	1.7833	0.53989	-0.076837	0.47203	0.27542	0.37632	aspartic proteinase nepenthesin-2 precursor
GRMZM2G381739	-0.74966	-0.62723	-0.90895	-0.24558	-1.4341	-0.43969	aspartic proteinase nepenthesin-2-like
GRMZM2G168115	-0.24231	-0.59744	-2.0859	-0.15561	-0.84915	-1.0737	aspartic-type endopeptidase pepsin a
GRMZM2G024099	0.027961	-0.17921	1.1489	0.32881	0.52575	2.0645	aspartyl protease
GRMZM2G040689	0.40139	-0.17779	0.47083	-0.072766	0.1638	1.2606	at2g10940-like protein
GRMZM2G419606	-0.20282	-0.72686	0.59708	0.19904	-0.37215	-1.1856	at3g50680 t3a5_60
GRMZM2G359298	0.49351	0.44182	0.34284	0.88312	1.0292	1.6584	at4g12290 t4c9_130
GRMZM2G019356	0.61462	-0.0094015	0.888	0.30393	0.94289	1.145	at5g51550 k17n15_10
AC220970.4_FG002	-0.47407	0.29629	-0.017107	0.0516	-0.4521	-1.0659	at5g60720 mup24_130
GRMZM2G144197	-0.26505	-0.80171	-1.0018	0.1027	-1.0971	-1.0025	atp binding
GRMZM2G114801	-0.63428	-0.50551	-1.5803	-0.65206	-0.96126	-1.3694	atp binding
GRMZM2G140721	0.49075	-0.72846	-0.27456	0.059255	-0.52552	-1.1317	atp binding
GRMZM2G437683	0.44131	1.0229	2.0467	1.368	0.56421	1.4681	atp binding
GRMZM2G000614	1.0731	1.5418	1.3437	3.9737	3.339	1.9374	atp-binding cassette
GRMZM2G031954	-0.11258	0.14437	-0.63968	-0.16209	-0.097	-1.0265	atp-binding cassette transporter
GRMZM2G451792	-0.28368	-0.14516	-1.0488	0.14869	-0.2464	-0.98068	atp-binding cassette transporter
GRMZM2G453111	0.063704	0.554	1.2725	1.3434	0.96897	2.3531	atp-dependent helicase
GRMZM2G305159	-0.62305	-0.35655	-1.3818	-0.49882	-0.88301	-1.3371	autoinhibited calcium atpase
GRMZM2G040911	0.19243	0.75962	0.69657	-0.11283	1.5642	1.0481	auxin efflux carrier component
GRMZM2G343360	1.2327	0.12911	1.8699	1.2427	0.035089	1.576	auxin induced protein
GRMZM2G066029	-1.06	-0.65974	-0.022622	-0.029358	-1.7994	-0.42075	auxin regulated gene involved in organ size 4
GRMZM2G175995	0.92743	1.0254	0.82533	0.27146	1.2492	2.2116	auxin regulated gene involved in organ size 5
GRMZM5G859099	-0.54518	-0.26697	-0.76432	-1.2245	-1.1933	-1.399	auxin transporter pin1
GRMZM2G066202	-0.78336	-0.77712	-0.74871	-0.37321	-1.0864	-0.43053	auxin-induced in root cultures protein 12-like
GRMZM2G154578	0.41954	0.1945	0.73688	0.66988	0.93186	1.7596	auxin-induced in root cultures protein 12-like
GRMZM2G010372	-1.0276	-1.0502	-1.3785	-0.69349	-1.6579	-1.1392	auxin-induced protein 5ng4-like
GRMZM2G125731	-0.016861	-0.88226	0.81862	-1.4347	-1.1748	-3.4328	auxin-induced protein 5ng4-like
GRMZM2G136567	-2.1608	-0.86451	-1.1679	-2.7323	-0.42971	-0.55735	auxin-induced protein 5ng4-like
GRMZM2G009103	0.16779	-1.5073	-0.2837	-0.12681	-1.1881	-1.2261	auxin-induced protein 5ng4-like
GRMZM2G108537	-1.2064	-1.1119	-0.21045	-1.7597	-0.63805	-1.6592	auxin-induced protein 5ng4-like
GRMZM2G451037	-0.40198	-0.44871	0.1724	0.0083218	-1.3913	-0.0085915	auxin-induced protein 6b
GRMZM2G466908	-0.10633	0.1605	1.5214	0.23074	0.090857	1.4679	auxin-induced protein 6b
GRMZM2G063298	0.53831	0.23693	0.71872	0.43934	0.70721	1.1706	auxin-regulated expressed
GRMZM2G050159	-0.42006	-0.20477	-1.0974	-0.37101	-0.54336	-1.1963	auxin-responsive protein
GRMZM2G101245	-0.5237	-0.12219	-1.1332	-0.2866	-0.59726	-1.036	avr9 cf-9 rapidly elicited protein
GRMZM2G031329	0.95727	1.3411	0.67041	1.1708	0.4335	1.4899	avr9 cf-9 rapidly elicited protein
GRMZM2G342197	-0.64976	-0.80951	-2.3456	-0.45385	-0.86492	-1.4887	avr9 cf-9 rapidly elicited protein 284
GRMZM2G118003	0.35566	-0.20029	0.98007	0.55247	0.20323	1.0138	b chain semi-active e176q mutant of rice a plant - glucosidase
GRMZM5G808366	1.597	1.6354	1.3767	2.0157	2.3617	3.0628	b3 dna binding domain containing protein
GRMZM2G024948	-0.41374	-0.2611	-0.79775	-0.63938	-0.37332	-1.3437	b3 domain-containing transcription factor nga1-like
GRMZM2G316907	-0.33815	-1.125	-0.6277	0.83314	-1.0394	-1.6318	bacterial blight resistance protein xa26
GRMZM2G035506	-0.1864	0.079171	-1.7685	0.92306	-1.9465	-1.5183	bacterial-induced peroxidase precursor
GRMZM2G117706	-1.0297	-1.4175	-0.91462	-0.24282	-0.93571	-1.514	bacterial-induced peroxidase precursor
GRMZM2G097135	0.46768	0.74513	1.045	0.80235	0.57245	1.7738	bag domain containing protein
GRMZM2G099678	0.39074	0.46572	-0.26077	0.04082	1.6111	-0.20469	bark storage protein a-like
GRMZM2G333582	-1.1645	-3.6629	-2.3265	-0.5168	-3.4584	-1.6953	basic helix-loop-helix
GRMZM2G397755	-0.38892	-2.9141	-3.4429	1.1864	-2.1207	-1.2243	basic helix-loop-helix
GRMZM2G066057	-0.73491	-1.5877	0.43224	1.4606	0.87648	1.5491	basic helix-loop-helix family protein
GRMZM2G085218	0.4621	0.044963	0.59634	0.55304	-0.33014	2.7087	b-box zinc finger family protein
GRMZM2G025414	1.5167	0.55406	0.25171	1.8842	0.37728	0.92637	bcl-2 binding anthanogene-1
GRMZM2G076272	0.54192	-0.19929	0.72866	1.7735	0.75396	1.6736	bel1-related homeotic protein 13
GRMZM2G039993	-3.0872	-1.6959	-2.1912	-2.6901	-2.943	-3.1859	benzoate carboxyl methyltransferase
GRMZM2G143871	-1.7987	-1.2847	-1.9348	-0.35798	-1.2695	-1.647	benzothiadiazole-induced s-adenosyl-l-methionine
GRMZM2G050450	-0.60923	-0.97021	-0.65351	-0.28525	-0.89436	-1.2193	benzyl alcohol o-benzoyltransferase-like
GRMZM2G072406	0.85899	1.1469	1.0086	1.0492	1.1748	0.9399	beta- -galactosyltransferase pvg3-like
GRMZM2G057779	1.1478	1.4454	0.95137	1.7752	1.7612	1.452	beta- -galactosyltransferase sqv-2-like
GRMZM2G062600	0.052022	-0.2257	-1.2793	-0.46008	-2.8195	-1.7423	beta glucanase
GRMZM2G065585	-0.60529	-1.9606	-2.6254	2.4708	-3.4425	-2.2823	beta glucanase
GRMZM2G125032	-0.31793	-1.5956	-0.96097	0.29492	-1.3837	-2.6093	beta- -glucanase
GRMZM2G431039	-0.43982	-0.094419	-0.34578	-0.27694	-0.5138	-1.3142	beta- -glucanase
GRMZM2G123107	-1.8983	-2.7174	-1.3518	2.2841	-2.4609	-0.72843	beta- -glucanase
GRMZM2G090051	-0.72159	-0.47798	-0.0014084	0.33933	-1.1444	0.55144	beta-carotene hydroxylase 1
GRMZM2G036708	0.48729	0.81167	1.7222	1.9489	0.82157	1.3578	beta-cyanoalanine synthase
GRMZM2G115065	0.18303	0.42984	0.49309	0.077255	1.0917	1.0012	beta-d-glucan exohydrolase-like protein
GRMZM2G097229	-0.67633	-0.14	1.0197	0.51215	-0.11061	1.1794	beta-expansin 1a expressed
GRMZM2G405622	-0.34244	-0.071101	-0.49606	0.29638	-1.1493	-0.75325	beta-expansin 1a precursor
GRMZM2G474194	0.82707	0.6246	0.54096	-0.11061	1.0732	0.66342	beta-expansin 1a precursor
GRMZM2G082520	-0.15218	-0.13709	-0.049256	-1.0682	-0.68494	-1.2382	beta-expansin 1a precursor
GRMZM2G026956	1.3416	2.9312	0.81547	1.8551	1.9445	0.17402	beta-expansin 3
GRMZM2G154178	-0.11662	-1.092	-0.20387	-0.088896	-1.5368	-0.76387	beta-expansin 4 precursor
GRMZM2G401975	-0.17794	-0.58826	-1.4235	0.46573	-1.5024	-0.98068	beta-expansin 4 precursor
GRMZM2G056236	-0.31598	-1.3947	-0.59833	-1.1863	-1.1826	-1.0721	beta-expansin 4 precursor
GRMZM2G151122	0.037863	-0.31214	-0.75967	-0.4508	-0.28541	-1.2609	beta-galactosidase precursor
GRMZM2G376416	-0.46773	-0.062606	0.014494	-1.0893	-0.6044	-1.1653	beta-glucosidase 32-like
GRMZM2G055699	0.81879	0.17548	0.35863	0.28216	1.8737	1.3794	beta-glucosidase 5-like isoform 1
GRMZM2G031660	0.27571	-0.47942	-0.53462	-1.3693	-0.40799	-0.7532	beta-glucosidase precursor
GRMZM2G117405	0.28911	-0.032878	-0.36731	0.20375	-0.32239	-1.0122	beta-hexosaminidase subunit b2-like
GRMZM2G121514	0.23477	1.1862	1.2991	0.40996	0.75385	0.62805	beta-hexosaminidase subunit b2-like
GRMZM2G086294	-1.5503	-0.05518	0.5738	-0.076817	2.8774	2.6434	beta-kafirin precursor
GRMZM2G075140	-0.49127	0.17527	-0.41361	0.44208	-0.52299	-1.7277	beta-ketoacyl- synthase
GRMZM2G156620	-0.50293	0.093938	-0.77166	0.72225	-3.412	-2.0808	beta-ketoacyl-coa synthase family protein
GRMZM2G136895	0.5129	0.54162	0.99647	0.81631	0.83001	1.3397	beta-xylosidase alpha-l-arabinofuranosidase 2-like
GRMZM2G063133	2.7363	2.9208	2.1537	3.1167	2.1857	2.4879	bggp beta-1-3-galactosyl-o-glycosyl-glycoprotein
GRMZM5G822829	-1.0422	-0.37186	-0.61759	-0.6689	-0.43891	-1.2934	bhlh domain protein
GRMZM2G313756	0.72692	-0.063502	1.0966	1.6617	0.24388	0.74999	bhlh transcription factor
GRMZM2G107597	-0.95523	-0.57398	-1.4573	-1.5197	-2.0151	-2.6034	bidirectional sugar transporter sweet16-like
GRMZM2G039365	0.98486	0.52808	1.315	1.258	0.82554	1.4129	bidirectional sugar transporter sweet1-like
GRMZM5G804881	3.6409	4.7033	3.5941	3.1783	4.1577	3.5725	bifunctional 3-dehydroquinate dehydratase shikimate chloroplastic-like
GRMZM2G034069	-0.087812	0.20484	0.89296	0.26454	0.29685	1.1482	bifunctional dihydroflavonol 4-reductase flavanone 4-reductase-like
GRMZM2G134113	-1.8813	0.10319	0.043517	0.42313	0.16822	1.6646	binding protein
GRMZM2G086897	0.77935	-0.20514	0.95616	-0.14529	0.64652	2.1519	binding protein
GRMZM2G086628	-0.20911	-0.49655	-1.3449	0.35327	-0.097841	-1.1262	blue copper
GRMZM2G027198	-0.078845	-1.291	-2.3078	0.040159	-1.0493	-1.2319	blue copper binding protein
GRMZM2G045927	-0.51385	-1.0313	0.52363	0.10735	-0.80232	-1.2297	blue copper protein
GRMZM2G122302	-0.28049	-0.30414	-0.50019	0.27999	-0.84114	-1.0727	blue copper protein
GRMZM2G008819	0.84034	0.6216	0.79193	0.72114	1.1865	0.5268	blue copper protein precursor
GRMZM2G414317	0.136	-0.16466	-0.53098	-1.0531	-0.26426	-1.396	blue copper protein precursor
GRMZM2G097851	-0.03705	-0.18429	-0.099436	0.44615	-0.54791	-1.0879	blue copper protein precursor
GRMZM2G023847	-0.27787	-0.65354	-1.3406	-0.0024753	-0.44387	-1.0583	blue copper protein precursor
GRMZM2G069335	0.096327	-0.18199	-2.4311	-0.48558	-1.4133	-2.007	bon1-associated protein 2-like
GRMZM2G447785	-1.4907	0.21117	1.2106	1.4209	1.0689	0.46706	bowman birk trypsin inhibitor
GRMZM2G087103	1.0075	1.2278	1.2253	1.228	1.7448	1.1206	branched-chain-amino-acid aminotransferase-like protein chloroplastic-like
GRMZM2G067675	0.81362	0.64065	0.93268	0.31269	1.2026	1.122	brassinosteroid insensitive 1-associated receptor kinase 1
GRMZM2G145440	-1.1159	-1.6026	-2.5423	-0.5535	-1.7323	-2.2999	brassinosteroid insensitive 1-associated receptor kinase 1 precursor
GRMZM2G135400	1.6434	1.9657	2.017	1.0389	1.9849	1.803	bri1-kd interacting protein 119
GRMZM2G016241	-0.39689	-0.39054	-1.5641	-0.43774	-1.039	-0.59883	bronze-2 protein
GRMZM2G172214	-1.2465	-0.11893	-1.2032	-0.17731	-1.3742	-0.69179	brown planthopper-induced resistance protein 1
GRMZM2G372171	-0.72702	-1.1198	-0.82391	-1.3319	-0.037933	-1.6317	btb poz and math domain-containing protein 1-like
GRMZM2G004161	1.8078	-0.42303	-0.29281	0.040428	-0.23234	-0.90861	btb poz and taz domain-containing protein 2-like
GRMZM2G060723	0.64816	0.39107	-0.29917	1.4075	0.62359	0.6521	btb poz ankyrin repeat protein
GRMZM2G046474	1.1535	1.8784	1.977	1.1308	2.0582	1.9489	btb poz domain-containing protein at3g22104-like
GRMZM2G004523	1.3209	0.80644	0.5952	0.72845	1.0321	0.55359	btb poz domain-containing protein at5g67385-like
GRMZM2G108422	-0.29658	-0.25704	1.3679	1.0956	0.010022	0.47579	burp domain-containing protein
GRMZM2G018806	0.1194	0.20347	-2.3032	-0.41657	-1.9372	-1.3486	by genscan and genefinder
GRMZM2G066734	-1.3138	-0.34354	-1.1186	-1.6638	-1.6422	-0.37606	bzip domain class transcription factor
GRMZM2G137532	0.088091	-0.72355	-1.1455	-0.89893	-1.0097	-1.5387	bzip protein
GRMZM2G144480	-0.18416	-1.1051	0.50967	-0.56802	-0.89596	-1.3478	bzip protein
GRMZM2G145221	0.30205	-1.1523	-0.3846	-0.6307	-0.63269	-1.2994	bzip protein
GRMZM2G038015	1.3596	0.41709	-0.02364	0.90615	1.3209	1.2168	bzip transcription factor
GRMZM2G008166	-0.4972	-0.22457	-0.8532	-0.44131	-0.15153	-1.0377	bzip transcription factor abi5
GRMZM2G428184	0.0051919	-0.21926	0.56986	-0.0055816	-0.36071	1.2016	bzip transcription factor bzip28
GRMZM2G073427	0.25598	0.21843	-0.58943	0.069839	-0.25355	-1.059	bzip transcription factor family expressed
GRMZM2G101945	-0.13836	-2.7225	-3.5232	-0.94006	-2.6986	-1.7128	c vif2
AC186577.3_FG006	-0.32204	-0.36465	-2.1003	-0.68733	-2.4606	-1.7482	c vif2
GRMZM2G368698	1.0898	0.51197	1.2222	0.29696	1.2914	1.824	c vif2
GRMZM2G027665	-0.31504	-0.18267	-1.1569	-0.333	-0.40632	-1.2021	c2 and gram domain-containing protein at1g03370-like
GRMZM2G090177	-0.071002	-0.039303	-0.37093	-0.45724	-1.0539	-0.7937	c2 domain-containing protein
GRMZM2G064852	-0.56842	-0.056951	1.1084	0.27398	0.19089	1.4173	c2 domain-containing protein
GRMZM2G101625	-0.49991	-0.1343	0.68532	-0.26489	0.097444	1.0745	c21orf59 homolog ( sapiens) like
GRMZM2G112799	-0.99326	-0.76013	-1.9401	-0.38835	-0.31054	-1.2953	c2h2 zinc finger protein
GRMZM2G176301	-0.30435	-0.2753	0.81086	0.13486	0.32276	1.3647	c-4 methylsterol oxidase
GRMZM2G127067	-0.29161	0.14561	0.64494	0.28478	0.14757	1.0939	c-4 sterol methyl oxidase
GRMZM2G082007	-0.79639	-0.38143	1.1251	0.38586	0.28477	1.5521	caffeic acid 3-o-methyltransferase
GRMZM2G033952	-1.036	-0.70768	-1.1653	-0.43016	-1.3231	-1.5881	caffeoyl- o-methyltransferase
GRMZM2G125838	0.5824	1.0666	1.243	0.26951	0.77277	0.14354	calcineurin subunit b
AC225718.2_FG006	-0.05798	-0.29604	-2.3546	-0.063709	-1.3677	-1.5623	calcium binding protein with ef-hand motif
GRMZM2G051403	0.79423	0.49988	0.78391	0.91473	1.4742	0.70775	calcium homeostasis regulator c 1
GRMZM2G088819	-0.20677	-0.35283	-2.8599	0.87488	-1.7607	-1.7882	calcium-binding protein cml42
GRMZM2G071292	-0.65839	-0.28019	-0.74599	-0.12781	-1.7393	-1.2128	calcium-dependent lipid-binding domain-containing protein
GRMZM2G071374	-0.5777	-0.26521	-0.67119	0.32966	-1.2282	-0.87218	calcium-dependent lipid-binding domain-containing protein
GRMZM2G332660	2.1546	3.096	1.5999	2.942	0.65334	0.74574	calcium-dependent protein kinase 7-like
GRMZM2G125704	0.74943	0.52274	0.51059	1.1747	1.8032	1.8346	calcium-dependent protein kinase substrate protein
GRMZM2G180246	-0.2136	-0.66543	1.3358	-0.26028	0.065614	1.7324	calcium-responsive transcription coactivator
GRMZM2G118919	-0.84954	-0.19036	-2.0193	-0.74807	-1.3244	-1.5958	calcium-transporting atpase plasma membrane-type-like
GRMZM2G006977	-1.0295	-0.84162	-1.0003	-0.59912	-0.87442	-1.1366	calcium-transporting atpase plasma membrane-type-like
GRMZM2G040121	-0.80565	-1.134	-0.6984	-0.33728	-0.55617	-0.49236	caleosin 1
GRMZM2G341918	-0.74224	0.23046	-0.97153	-0.6878	-0.14789	-1.2743	callose synthase
GRMZM2G057778	-0.50571	0.058743	-1.0999	0.11499	-0.43593	-1.1789	callose synthase
GRMZM2G180951	-0.42082	-0.081913	-1.0884	-0.34309	-0.69624	-1.2138	callose synthase 3-like
GRMZM2G149923	-0.39556	-0.52828	-0.93075	-0.97631	-1.8812	-1.7055	calmodulin
GRMZM2G168222	0.55503	0.52701	0.89369	1.4283	1.2728	2.2671	calmodulin binding
GRMZM2G017400	0.31113	0.28314	0.72196	0.95661	0.38515	1.4357	calmodulin-binding protein
GRMZM2G031876	-0.8422	-0.61691	-1.585	-0.58176	-0.43389	-0.62792	calmodulin-binding protein
GRMZM2G096228	-0.10417	-0.15221	-0.83265	-0.82064	-0.41259	-1.0668	caltractin
GRMZM2G115658	-0.023032	-0.80632	0.22997	-0.42907	-1.0316	-0.50813	carbohydrate transporter sugar porter transporter
GRMZM2G336448	-0.41346	-1.3177	-0.82503	-1.0255	-0.55211	-1.4073	carbohydrate transporter sugar porter transporter
GRMZM2G121878	-0.21792	-0.35637	-1.0358	0.10703	-1.2731	-2.0145	carbonic anhydrase
GRMZM2G457287	-0.46349	-0.27294	-2.9243	-0.94406	-0.72013	-1.4597	carboxyl-terminal peptidase
GRMZM2G092669	0.74029	0.61855	1.0574	0.54883	0.67316	0.981	carboxyl-terminal peptidase
GRMZM2G164967	0.3897	0.69248	0.31003	1.9128	1.3552	0.34395	carotenoid (9 )-cleavage dioxygenase 1-like
AC197699.3_FG002	1.6644	1.5466	1.3513	-0.38243	1.2519	0.14087	carotenoid (9 )-cleavage dioxygenase 1-like
GRMZM2G057243	0.59453	0.77288	0.37981	0.84097	1.0143	0.55975	carotenoid cleavage dioxygenase 1
GRMZM2G110192	0.060911	1.3853	0.82569	0.88811	1.0059	0.44273	carotenoid cleavage dioxygenase 4
GRMZM2G158657	0.8201	1.3247	1.3604	3.2135	2.5931	1.512	carotenoid cleavage dioxygenase 7
GRMZM2G108457	0.84302	1.3288	1.1849	1.571	1.6301	0.82185	carotenoid isomerase
GRMZM2G148216	-2.0994	-2.4303	-2.0538	-2.0168	-3.2178	-2.0935	casein kinase ii subunit beta-4
GRMZM2G079348	0.78068	0.90954	0.86444	1.0035	2.4229	1.7363	catalase
AC191575.2_FG001	-1.5357	-0.65265	0.046201	-0.1887	-3.175	-1.1501	catalytic hydrolase
GRMZM2G037322	-0.68377	0.021278	-0.45879	0.30297	-0.35933	-1.7947	catalytic hydrolase
GRMZM2G143703	-0.52447	-0.24483	-0.49945	-0.3352	-0.51933	-1.0299	catalytic hydrolase
GRMZM2G037343	0.344	3.0194	3.1108	1.3568	0.68492	3.3213	cation h(+) antiporter 15-like
GRMZM2G166745	1.142	0.67065	2.2122	1.6734	-1.2699	0.3085	cation proton exchanger
GRMZM2G164419	2.6831	-0.12719	2.5255	1.946	1.8032	4.6483	cation proton exchanger 1a
GRMZM2G126742	-0.48893	-0.43832	0.024773	-1.1793	-0.64018	-1.3914	cationic amino acid transporter
GRMZM5G805732	-1.0284	0.14569	-0.33166	-0.45619	-0.84078	-0.76524	cationic amino acid transporter
GRMZM2G007810	0.17347	1.134	1.3021	0.5425	0.87604	0.17336	cationic amino acid transporter
GRMZM2G160062	-1.0311	-1.2587	-2.0292	-0.48511	-2.8908	-2.5327	cationic peroxidase 1
GRMZM2G126261	-1.1103	-0.51546	-0.29982	-0.53297	-1.2904	-1.6792	cationic peroxidase 1-like
GRMZM2G136158	0.66501	0.20548	1.3726	0.84683	0.64224	1.8045	cationic peroxidase isozyme 40k precursor
GRMZM2G019583	1.0122	0.87089	1.4125	1.2513	-0.178	1.2809	cazy family gt8
GRMZM2G136400	-0.58786	0.63178	0.039022	0.58845	0.34721	-1.9877	cbl-interacting protein kinase 2
GRMZM2G390896	-1.1655	-0.39749	-0.21645	-0.45487	-0.78558	-1.0213	cbl-interacting protein kinase 20
GRMZM2G096115	-0.86862	-0.45751	-2.4406	-1.2108	-1.4757	-1.7594	cbl-interacting serine threonine-protein kinase 11
GRMZM2G123452	0.094881	0.12441	1.8921	0.87298	0.39255	1.681	cbs domain-containing protein cbsx5-like
GRMZM2G327659	-0.95973	-1.3966	-1.7474	0.27121	-1.7395	-1.8326	cc-nbs-lrr resistance protein
GRMZM2G127426	0.5768	0.55336	0.33649	0.90002	1.1439	0.12654	cct motif family protein
GRMZM2G054046	0.41601	0.99628	1.4528	0.35155	1.1609	0.55283	cdc2 protein kinases-like
GRMZM2G006716	-0.41225	-1.1188	-0.33884	-0.065575	-1.2507	-0.98115	cell death associated protein
AC191251.3_FG005	0.91139	0.343	0.99801	0.63992	0.66174	1.3566	cell differentiation protein
GRMZM2G144024	0.3633	0.81265	-0.75899	0.14079	-1.2221	-1.3046	cell division protein
GRMZM2G159977	0.85315	0.8341	0.41914	1.5249	1.7447	1.2906	cell division protein aaa atpase family
GRMZM5G893912	-0.6018	-1.3655	-2.1821	-1.0399	-0.73816	-1.7906	cell division protein aaa atpase family
GRMZM2G138770	0.022845	-0.16101	-0.97578	-0.146	-0.8472	-1.2336	cell division protein aaa atpase family
GRMZM2G123633	-0.38755	-0.75951	0.1039	-2.0785	-1.5744	-1.537	cell wall invertase
GRMZM2G095725	-0.2634	-0.10595	-0.60683	-1.3607	-0.56047	-1.0012	cell wall invertase
GRMZM2G033641	0.46605	0.46119	0.78933	1.0906	0.24499	1.1639	cellular retinaldehyde-binding triple function
GRMZM2G044269	-2.2782	-1.4682	-2.1692	-1.091	0.21166	-4.8587	cellulose synthase d-like protein
GRMZM2G074546	5.498	4.1965	Inf	4.6411	6.1446	5.74	cellulose synthase-like protein h1-like
GRMZM2G113432	0.66725	0.7944	1.5127	1.3455	0.80365	0.66732	cellulose synthase-like protein slf1
GRMZM2G164761	-2.9554	-1.7627	-2.171	-2.479	-1.7335	-1.8871	cellulose synthase-like protein slf1
GRMZM2G092008	1.0136	0.61615	1.1699	0.70277	1.4268	0.34276	cen
GRMZM2G156079	1.4733	1.5108	1.6208	1.3779	1.4025	1.3317	cen-like protein 2-like
GRMZM2G160738	0.78681	1.6497	1.5085	1.1482	1.5203	0.56428	chain solution structure of 3-methyladenine dna glycosylase i
GRMZM2G175812	-1.0155	-1.7429	-1.8452	-3.1871	-2.5653	-1.3828	chalcone synthase
AC148152.3_FG006	3.0869	-0.19458	-0.65218	1.1135	1.9661	0.74859	chalcone synthase
GRMZM2G346095	-1.5885	-0.091727	-1.8617	0.29457	-2.0868	-3.2687	chalcone synthase
GRMZM2G151227	-2.3994	0.11657	-3.0735	0.38249	-0.1585	-1.9166	chalcone synthase
GRMZM2G435393	1.8421	0.37958	1.2379	1.9972	1.3847	2.4225	chalcone synthase
GRMZM2G175076	-1.6586	-0.19283	-0.47369	0.66004	-1.9032	-1.5743	chalcone--flavonone isomerase
GRMZM2G144997	-0.5952	0.98574	-0.7088	-0.15896	-1.6276	-1.5361	chaperone domain protein
GRMZM2G399136	-0.51977	-1.3074	-1.3512	0.080598	-0.34111	-1.2297	chaperone protein dnaj 11
GRMZM2G039089	0.73801	1.1141	0.80127	0.78148	0.9703	0.30399	chaperone protein dnaj-related-like
GRMZM2G004106	-1.1116	-1.8614	-2.1084	-0.7903	-0.80706	-1.8313	chemocyanin precursor
GRMZM2G004160	-0.67614	-0.68718	-0.85732	-0.78686	-0.65465	-1.4105	chemocyanin precursor
GRMZM2G043300	-0.31676	-0.60584	-0.53455	-0.018059	-0.58117	-1.1834	chemocyanin precursor
GRMZM2G352678	0.55936	1.9208	1.6331	0.13153	0.74155	0.29124	chemocyanin precursor
GRMZM2G400497	0.5255	0.29351	-0.033865	-0.19585	-0.10904	-1.0372	chitinase
GRMZM2G145461	-0.071892	0.10496	-0.56344	-0.29081	-0.33124	-1.027	chitinase
GRMZM2G098517	-0.62342	-0.16189	-0.56387	-0.0057796	-1.0567	-0.38702	chitin-inducible gibberellin-responsive protein
GRMZM2G149428	0.62849	0.12944	0.32461	1.2413	-0.24511	-1.5294	chlorophyll a b-binding apoprotein cp26 precursor
GRMZM2G117412	-2.7436	-1.4798	-2.7278	-1.4045	-2.0378	-1.4112	chlorophyll a b-binding protein type ii
GRMZM2G038487	1.3847	-0.29316	-0.2503	2.3785	0.67106	0.33446	chlorophyllide a chloroplastic-like
GRMZM2G171390	-0.032383	0.463	0.7671	1.0846	1.5053	1.6251	chlorophyllide a oxygenase
GRMZM2G007713	0.57944	-0.099603	1.1099	0.18091	-0.1728	0.22474	chloroplast-targeted copper
GRMZM2G160064	0.44537	0.49386	1.0168	0.63181	0.92678	2.2123	chloroplast-targeted copper chaperone protein
AC198937.4_FG003	-0.01748	-0.37631	-1.0648	0.35386	-0.43506	-1.2939	chorismate mutase
GRMZM2G010468	-0.4139	-0.23681	-0.73018	-0.094354	-0.47195	-1.1941	cinnamate 4-hydroxylase
GRMZM2G147245	-0.61316	-0.46323	-1.2559	0.01356	-0.55411	-0.8399	cinnamic acid 4-hydroxylase
GRMZM2G146031	0.49267	1.7402	2.6558	1.8517	1.3233	0.7223	cinnamoyl reductase
GRMZM2G141350	3.5388	0.80685	0.38368	3.1002	4.1034	3.7432	cinnamoyl- reductase
GRMZM2G131836	-0.18355	0.18256	-0.65887	0.34257	-0.29998	-1.4576	cinnamoyl- reductase
GRMZM2G048522	-0.99069	-1.1159	-1.5316	-0.21468	-1.1614	-1.3349	cinnamyl alcohol dehydrogenase
GRMZM2G330049	0.25839	0.29953	0.53649	1.1896	0.48881	1.3234	cipk-like protein 1
GRMZM2G146553	-0.12038	-0.11354	0.0015149	0.11348	-0.42774	-1.1084	cipk-like protein expressed
GRMZM2G120016	-0.55108	-1.1286	-0.89718	-0.090335	-2.2936	-0.52275	cis-zeatin o-glucosyltransferase
GRMZM2G168474	1.1813	-0.087543	-0.9852	0.69901	0.92794	0.53725	cis-zeatin o-glucosyltransferase
GRMZM2G453805	-1.1658	-2.0848	-1.5828	-0.53789	-1.2451	-1.2338	class iii chitinase
GRMZM2G447795	-0.62517	-1.7458	-0.51537	-1.4131	-1.0525	-1.0386	class iii chitinase homologue ( hib3h-a)
GRMZM2G020523	1.9943	1.3012	2.591	2.064	1.9555	2.7199	class iii peroxidase
GRMZM2G026715	1.311	-0.08017	0.32318	0.34612	0.22855	-0.13427	clathrin assembly protein
GRMZM2G165234	0.025802	-0.3502	-1.1856	0.11902	-0.24509	-0.63987	clathrin assembly protein at4g40080-like
GRMZM2G178955	-0.32475	-0.20274	-0.86892	-0.3741	-0.41671	-1.1053	clathrin assembly protein at5g35200-like
GRMZM2G083732	0.51119	1.0537	0.82286	-0.019325	0.61052	0.3249	clathrin coat adaptor ap3 medium
GRMZM2G023811	2.2397	-0.84956	-2.0718	-0.94011	-0.53103	-1.1985	cle family 602 protein
GRMZM2G005260	1.0903	0.68842	0.18004	0.35626	0.74179	0.58578	cmv 1a interacting protein 1
GRMZM2G086136	0.61293	1.4384	2.4647	1.9704	2.0575	3.7181	coatomer epsilon subunit
GRMZM2G180044	-3.3821	-1.563	-0.70085	-2.1409	-0.41816	1.4796	coiled-coil domain-containing protein
GRMZM2G129083	1.0133	0.85447	1.3469	0.70291	1.0656	0.89692	cold shock protein-1
GRMZM2G163494	0.77082	-2.5801	-1.8516	-0.45794	-2.8727	-1.1175	component of high affinity nitrate transporter
GRMZM2G135019	0.73702	1.4308	1.7591	0.25202	0.82412	0.41099	controlling leaf angle
GRMZM2G123407	-0.045387	-0.088178	0.16222	0.23846	-1.0051	-0.431	copper ion binding
GRMZM5G849889	-0.64753	-0.3385	-1.0955	-0.28911	-0.30511	-1.1757	copper transport protein
GRMZM2G055279	0.40777	-0.06406	-0.35746	0.51571	0.79942	1.7115	copper transporter 1
GRMZM2G055313	-0.26977	-0.39495	-1.7734	-0.8211	-0.94484	-1.4842	core-2 i-branching beta- -n-acetylglucosaminyltransferase family protein
GRMZM2G391286	1.0567	0.25225	0.96938	0.86931	0.52756	1.0793	cortical cell-delineating protein precursor
GRMZM2G106324	0.48923	-0.11768	0.54811	0.59073	0.33098	1.1115	cortical cell-delineating protein precursor
GRMZM2G037255	0.93685	0.69769	1.2489	0.93754	0.81117	1.3608	cortical cell-delineating protein precursor
GRMZM2G091534	1.0451	0.83932	1.0848	0.96857	0.36214	1.3968	cortical cell-delineating protein precursor
GRMZM2G094639	-0.31629	-0.41036	1.0987	0.14323	0.34963	1.7369	cortical cell-delineating protein precursor
GRMZM2G162276	0.99251	1.9247	0.03992	-1.6046	1.5465	1.0709	cortical cell-delineating protein precursor
GRMZM2G032047	-0.20034	-0.12905	-1.4573	-0.26418	-0.48466	-1.166	cp protein
GRMZM2G056329	-0.29213	-1.0577	-1.4807	-0.26305	-0.77424	-1.2298	csplb_sorbi ame: full=casp-like protein sb05g019440
GRMZM2G398529	-0.26412	-0.54125	-1.4138	0.64363	-0.64921	-0.62339	csplf_sorbi ame: full=casp-like protein sb05g025810
GRMZM2G132547	-1.3076	-1.049	-0.19784	-0.36702	-0.7322	-0.0022301	ctp synthase
GRMZM5G881965	-0.22397	-0.01939	-0.57223	0.44007	-0.37244	-1.6595	cu2+ plastocyanin-like
GRMZM2G121236	0.83217	-1.3373	-1.6881	0.2814	-0.55873	-2.4722	cucumber peeling cupredoxin-like
GRMZM5G862355	0.59491	-0.93033	-1.7311	-0.077118	-1.6108	-1.1323	cue domain containing protein
GRMZM2G074317	-0.38913	0.40299	3.4113	1.004	1.8869	2.0541	cyclic nucleotide-gated ion channel 2
GRMZM5G858887	0.10624	0.11174	1.3853	0.49822	-0.45226	0.051366	cyclic nucleotide-gated ion channel 2
GRMZM2G078781	1.1601	0.47301	1.2022	0.63017	0.41634	0.10239	cyclic nucleotide-gated ion channel 4
GRMZM2G152360	-0.20801	-0.60472	-1.4221	-0.19046	-0.9763	-1.5661	cyclin j18
GRMZM2G139213	0.13576	-0.77143	-1.8314	-1.2117	-1.265	-3.2942	cyclin-dependent kinase f-2-like
GRMZM2G014427	-0.30939	-1.0567	0.36057	-0.72262	-0.38818	-0.33208	cyclin-g-associated kinase
GRMZM2G374405	1.2993	-0.34975	-0.80056	0.43706	1.1901	0.066178	cyclotide precursor protein mra14
GRMZM2G130053	-3.4095	-0.94665	-0.71078	-1.0327	-2.9636	-1.5548	cysteine protease
GRMZM2G146745	0.48303	0.32182	0.93413	0.045784	1.2931	1.6708	cysteine proteinase
GRMZM2G303361	-1.0241	-1.3509	-0.10216	0.40586	-1.9782	-0.039143	cysteine proteinase inhibitor 5-like
GRMZM2G374309	-0.52818	-0.74713	-1.3249	-0.7205	-0.22359	-1.3399	cysteine-rich receptor-like protein kinase 10-like
GRMZM2G338161	-1.0073	-1.7093	-2.5186	-0.80554	-1.7759	-1.7753	cysteine-rich receptor-like protein kinase 2
GRMZM2G332107	-0.18983	-0.45876	-1.9334	-0.42495	-0.62862	-1.2277	cysteine-rich receptor-like protein kinase 2
GRMZM2G140752	-0.9976	-2.5243	-1.9379	-1.3314	-1.1301	-0.94354	cysteine-rich receptor-like protein kinase 25-like
GRMZM2G309258	-0.40913	-1.7734	-1.4741	-0.74305	-1.6025	-1.09	cysteine-rich receptor-like protein kinase 25-like
GRMZM2G135385	-0.39002	0.3674	0.36814	0.58989	-1.0123	-0.97701	cytochrome b5
GRMZM2G066885	-0.22102	-0.10636	-0.5647	-0.17484	-0.42236	-1.2327	cytochrome b561
GRMZM2G030038	-0.55595	-0.56218	0.55488	-0.15866	-0.31669	1.2073	cytochrome b6
GRMZM5G897592	0.52349	1.0999	0.43182	0.14653	0.74809	0.53581	cytochrome c6
GRMZM2G114988	1.9545	1.7371	1.9844	1.8998	2.5301	1.9381	cytochrome p450
GRMZM2G123446	0.47338	0.63392	0.50323	2.8558	2.3104	2.0273	cytochrome p450
GRMZM2G167986	-1.2429	-1.4022	-0.6995	-0.34968	-1.4682	-3.0724	cytochrome p450
GRMZM2G096086	-0.73898	-0.4246	-0.94831	0.018254	-1.226	-0.6328	cytochrome p450
GRMZM2G702529	-0.4485	-0.74123	-1.0282	-0.15481	-1.1375	-0.98247	cytochrome p450
GRMZM2G312069	-0.32305	-0.94762	-1.2763	0.31478	-1.1269	-0.92581	cytochrome p450
GRMZM2G096029	0.67571	0.70267	-0.05965	2.2848	1.4369	0.39022	cytochrome p450
GRMZM2G031125	1.5143	0.53028	0.77582	1.152	1.5016	1.4155	cytochrome p450
GRMZM2G162758	-0.9501	0.17056	-0.35344	0.6179	-0.67635	-2.3309	cytochrome p450
GRMZM2G122654	-2.6055	-4.8561	-3.4806	3.449	-3.3678	-2.2576	cytochrome p450
GRMZM2G013082	-0.48725	0.28456	-0.43413	0.80602	-0.36322	-2.0999	cytochrome p450
GRMZM2G154870	-3.6424	-0.98165	-3.4725	1.9119	-2.6609	-1.9697	cytochrome p450
GRMZM2G062151	-0.23894	0.16597	-0.59629	0.78624	-0.28416	-1.7508	cytochrome p450
GRMZM2G118809	-1.0523	-0.67539	-0.90547	2.0773	-2.1108	-1.5516	cytochrome p450
GRMZM2G083574	-0.25989	0.057082	-0.26888	0.5132	-0.42385	-1.4897	cytochrome p450
GRMZM2G167336	-0.93125	-0.31503	-1.0672	0.46591	-0.11339	-1.4554	cytochrome p450
GRMZM2G106468	-0.37433	-0.13261	-1.3258	-0.26018	-0.72736	-1.135	cytochrome p450
GRMZM2G167673	-0.20288	-0.81577	-1.6455	-0.67592	-0.52317	-1.0886	cytochrome p450
GRMZM5G836610	-0.34373	0.013194	-0.65962	0.19261	0.30844	-1.0049	cytochrome p450
GRMZM2G102662	0.2308	0.36852	0.44424	0.53045	0.4633	1.0498	cytochrome p450
GRMZM2G162737	-1.6262	-0.56492	0.4239	0.43496	-0.26282	1.2369	cytochrome p450
GRMZM2G171139	0.3772	0.30286	1.9629	1.0094	1.3014	1.9887	cytochrome p450
GRMZM2G030831	0.27626	0.29879	1.6569	0.73946	1.2609	2.7133	cytochrome p450
GRMZM2G016264	-4.0737	-2.3551	1.5188	0.17328	0.27661	3.7041	cytochrome p450
GRMZM2G148052	3.68	5.8312	Inf	-0.90281	Inf	3.7754	cytochrome p450
GRMZM2G002142	-0.61441	2.1818	2.3295	1.2696	-0.55956	-1.3975	cytochrome p450
GRMZM2G135387	-0.8199	-0.30376	-1.2156	0.041635	-0.28117	-0.068265	cytochrome p450
GRMZM2G039278	-0.658	0.6609	1.2472	0.14472	-0.28259	-0.8806	cytochrome p450
GRMZM2G075244	0.4915	-1.9304	1.3308	-1.6341	-2.7274	-1.3022	cytochrome p450
GRMZM2G012865	0.0091803	Inf	5.1488	-0.14038	Inf	Inf	cytochrome p450
GRMZM2G009232	-2.3659	-1.6355	6.8758	0.71681	-1.5425	1.0357	cytochrome p450
GRMZM2G470442	1.4141	0.83462	0.29301	0.95407	0.19994	-0.36352	cytochrome p-450
GRMZM2G026532	0.52599	0.81398	0.61651	2.416	1.8238	0.85044	cytochrome p450 716b1-like
GRMZM2G161169	-0.66782	-0.1336	-1.268	0.030942	-0.2594	-1.5078	cytochrome p450 716b1-like
GRMZM2G057514	#NAME?	-3.4446	-4.1117	#NAME?	-1.2497	-1.7152	cytochrome p450 86b1-like
GRMZM2G105469	-0.46019	0.79109	1.2203	-0.019942	1.7093	0.50323	cytochrome p450 89a2-like
GRMZM2G104877	-1.3905	-0.7377	-0.83116	-1.2413	-1.5088	-1.5936	cytochrome p450 89a2-like
GRMZM2G164074	-2.2093	-1.2553	-1.8348	-0.75697	-1.3018	-0.95971	cytochrome p450 94a2-like
GRMZM2G177668	0.4011	0.095928	0.4316	0.7087	1.2192	0.55733	cytochrome p450 94a2-like
GRMZM2G122498	1.6829	0.79193	0.61113	1.0474	1.5544	0.7161	cytochrome p450 99a2-like
GRMZM2G323830	1.0432	0.60675	0.53519	1.3714	0.53534	1.042	cytochrome p450 family expressed
GRMZM2G120621	1.1246	1.1484	-0.1171	1.4318	1.1597	0.11638	cytochrome p450 family expressed
GRMZM2G042543	-0.043019	3.0759	4.2196	1.3214	1.0524	1.6136	cytochrome p450 family expressed
GRMZM5G810393	-0.17286	-0.56404	-1.3737	-0.10076	-0.56689	-0.7621	cytochrome p450-dependent fatty acid hydroxylase
GRMZM2G022904	0.88139	1.5733	0.98133	0.82653	1.0149	0.1367	cytokinin hydroxylase-like
GRMZM2G076936	-0.35203	0.03581	-0.58145	-0.47223	0.083999	-1.145	cytokinin hydroxylase-like
GRMZM2G050997	-2.0284	-0.68038	-0.99578	-1.3027	-1.712	-1.8519	cytokinin oxidase
GRMZM5G879665	-0.039228	-0.78946	-0.69866	-0.68765	-0.71788	-1.5866	cytokinin riboside 5 -monophosphate phosphoribohydrolase log3
GRMZM2G073634	0.091997	-0.20428	-1.2709	-0.26694	-0.67494	-2.0783	cytokinin riboside 5 -monophosphate phosphoribohydrolase log7
GRMZM2G074631	-0.20506	0.84349	0.94866	1.0323	1.0125	0.70174	cytokinin-o-glucosyltransferase 1
GRMZM2G083935	-0.24522	-1.1197	-1.2189	-1.7842	-2.3511	-2.0953	cytokinin-o-glucosyltransferase 2
GRMZM2G049798	1.7531	1.0353	1.2425	1.476	1.6775	1.0852	cytokinin-o-glucosyltransferase 2
GRMZM2G089241	0.77956	0.86501	0.12817	2.4866	1.5003	0.79932	cytokinin-o-glucosyltransferase 2
GRMZM2G083130	-1.4383	-0.13472	-0.77902	-0.12164	-0.73268	-1.3919	cytokinin-o-glucosyltransferase 2
GRMZM2G118657	-0.19529	-1.3904	-1.1893	-0.7706	-0.88794	-1.2643	cytokinin-o-glucosyltransferase 2
GRMZM5G834303	0.0056775	-1.1573	-1.3701	0.043286	-0.77026	-0.79368	cytokinin-o-glucosyltransferase 2
GRMZM2G179063	-0.56333	-0.78138	-0.78527	1.2063	-1.0535	-1.9515	cytokinin-o-glucosyltransferase 3
GRMZM2G306345	-0.43121	-0.50858	2.6162	1.2137	1.5594	4.1408	cytosolic orthophosphate dikinase
GRMZM2G368838	0.91578	4.0436	2.1499	4.073	2.4563	2.2048	dehydration-responsive element-binding protein
GRMZM2G041839	0.40893	-0.00018431	1.0027	0.27051	1.3003	0.73781	dehydration-responsive element-binding protein 1b
AC187157.4_FG001	0.76481	1.1226	1.4454	0.99301	0.44292	0.39125	dehydration-responsive element-binding protein 3-like
GRMZM2G106980	0.65221	0.86879	0.60834	0.39261	1.2028	0.80488	dehydration-responsive protein rd22-like
GRMZM2G147014	-0.066884	-0.20712	-0.22532	-1.4784	-1.4235	0.16509	dehydrin cor410
GRMZM2G001426	-0.15439	-1.3037	0.07016	-0.63527	-0.10454	0.93684	della protein
GRMZM2G342217	1.1565	1.5616	-0.058927	0.034741	1.3312	0.29461	della protein gai1-like
GRMZM2G703077	-3.6013	-0.032443	1.0054	-3.3106	-1.1189	-2.1388	deoxyhypusine synthase
GRMZM2G060952	0.79347	0.55767	0.23764	1.1166	0.48	0.60826	deoxymugineic acid synthase1
GRMZM2G138937	-0.53561	-0.21109	-0.46405	-1.042	-0.42424	-1.3723	desiccation-related protein pcc13-62-like
GRMZM2G054663	0.21958	0.33576	-0.38216	0.20839	-0.46415	-1.048	d-glycerate 3-kinase
GRMZM2G004683	-0.1121	0.18449	-0.45156	0.019151	-0.45013	-1.5385	dihydroflavonol reductase
GRMZM2G446858	0.25113	0.96235	0.91366	2.8222	1.6773	0.52452	dioxygenase ramosus1
GRMZM2G169033	0.11646	-0.33412	-2.9663	-0.55346	-0.91279	-1.7781	diphenol oxidase
GRMZM2G017629	-1.2847	Inf	Inf	#NAME?	5.5969	4.7766	dirigent-like protein
GRMZM2G074611	-0.35158	-0.41582	-1.1897	-0.30843	-0.7876	-1.2869	dirigent-like protein
GRMZM2G150179	-0.064925	-0.93264	-0.81515	-0.3175	-0.90668	-1.4887	disease resistance protein (cc-nbs-lrr)
GRMZM2G054946	-0.81135	-0.24042	-1.0114	0.017815	-0.28029	-0.48316	disease resistance protein (cc-nbs-lrr)
GRMZM2G302279	-0.31202	-0.30224	-1.0333	-0.85521	-1.0548	-1.1901	disease resistance protein rga2-like
GRMZM2G064015	-0.36865	-0.415	-0.9769	-0.48492	-0.67475	-1.374	disease resistance protein rga2-like
GRMZM2G032602	-1.0909	-0.32933	-0.69692	-0.26449	-1.1707	-1.3309	disease resistance protein rps2
GRMZM2G427073	-0.53853	0.17629	-0.43554	-0.55948	-2.3786	-1.9343	disease resistance response protein
GRMZM2G084054	-1.9245	-1.163	-1.8316	0.34421	-2.1336	-1.1873	disease resistance response protein 206-like
GRMZM2G081458	-0.75281	-1.6345	-2.4457	-0.56401	-2.4118	-2.1865	disease resistance rpp13-like protein 1-like
GRMZM2G045027	-0.22435	-0.48481	-1.4872	-0.15098	-0.61649	-1.3337	disease resistance rpp13-like protein 1-like
GRMZM2G456960	1.5843	2.1161	1.2914	1.2092	2.9635	1.4282	dna binding
GRMZM2G437481	-0.91656	-0.64697	-1.0388	-0.61078	-0.9118	-1.0607	dna binding
GRMZM2G357660	-1.1544	-0.27674	0.90127	0.17105	0.56963	1.4829	dna binding
GRMZM2G036092	-0.80977	-0.69327	-0.20381	-0.3501	-1.1148	-0.56146	dna binding protein
GRMZM2G043493	1.1936	1.2827	1.4412	1.0543	2.4923	2.4449	dna binding protein
AC215201.3_FG008	0.62761	0.16579	0.65284	0.58927	1.1468	1.7521	dna binding protein
GRMZM5G838853	-0.59443	-0.59308	-1.4454	-0.45912	-0.23612	-0.97339	dna binding protein
GRMZM2G059392	-0.72613	-0.39235	-1.486	0.027683	-0.76708	-1.4414	dna recombination-mediator protein a
GRMZM2G047384	-0.86656	-0.8488	-0.74294	-0.38218	-1.2611	-0.45474	dna-3-methyladenine glycosylase i
GRMZM2G036703	-0.46738	-1.6418	-2.0386	-0.56755	-1.7051	-1.3836	dna-binding protein
GRMZM2G173479	-1.732	-0.87072	-1.5689	-1.4715	-1.5767	-2.1285	dna-binding protein
GRMZM2G148087	-0.45622	-0.65672	-1.9067	-0.52706	-1.271	-1.3385	dna-binding protein
GRMZM2G092268	-1.108	-0.41844	-1.252	-0.54877	-0.82665	-1.6917	dna-binding protein
GRMZM2G155699	-0.88115	-0.46556	-1.3117	-0.52152	-0.45091	-0.85452	dna-binding protein
GRMZM2G471970	0.43865	0.41702	1.6262	0.17506	0.9063	0.023359	dna-binding protein escarola-like
GRMZM2G018336	-1.4284	-0.52572	-0.78678	-0.64793	-1.1285	-0.45345	dna-binding protein rav1
GRMZM2G174558	0.23784	-0.10094	-1.446	-0.37357	-0.9564	-1.2065	dna-binding wrky
GRMZM2G150260	0.76762	2.1299	0.71175	0.36573	-1.1814	-0.72417	dnaj homolog subfamily c member 2-like
GRMZM2G131897	2.3159	NA	NA	1.3836	1.1446	1.035	dof zinc finger family protein
GRMZM2G162749	-0.029266	-0.49619	-0.89697	-0.5131	-1.0199	-1.1385	dof-type zinc finger protein
GRMZM2G066219	-0.22409	-0.15662	-0.32995	-0.24463	-0.47192	-1.1947	dopamine beta-
GRMZM2G026926	-0.062599	-0.43624	-1.0633	-0.85004	-1.0283	-1.7779	drought responsive element binding protein 5
GRMZM2G399362	-0.70791	1.2603	1.4397	0.070616	-0.88158	0.62161	duf246 domain-containing protein at1g04910-like
GRMZM2G093195	1.4507	2.047	1.4674	1.5444	1.4201	0.89839	dwarf3
GRMZM2G485898	0.045991	1.7953	1.8165	-0.1733	2.9518	3.6408	dynamin homolog
GRMZM2G346133	0.53551	0.54944	0.79725	1.1536	1.0572	0.69152	dynein light chain flagellar outer arm
GRMZM2G417208	-0.2419	-0.63013	-1.4067	0.52872	-1.0039	-1.0145	e3 ubiquitin-protein ligase atl42
GRMZM2G015753	-0.027274	-0.73846	-2.8045	0.078936	-1.5054	-1.4694	e3 ubiquitin-protein ligase atl6-like
GRMZM2G169690	0.28083	-0.26263	-1.5813	0.15349	0.36223	-0.68131	e3 ubiquitin-protein ligase pub23-like
GRMZM2G016668	-0.24037	0.069527	-0.56104	-0.23112	-0.39204	-1.0631	e3 ubiquitin-protein ligase xbat31-like
GRMZM2G142345	0.18191	-1.6261	-1.6423	-2.712	0.36816	0.92321	e3 ubiquitin-protein ligase xbat33-like
AC186231.4_FG002	-3.2615	-0.62454	-1.5559	-3.9569	-2.3561	-2.4903	early nodulin 75 protein
GRMZM2G131421	-1.3665	-0.44816	2.2103	1.9092	2.5501	3.9498	early nodulin 93
AC233879.1_FG002	#NAME?	-0.94439	-1.4414	-0.14038	#NAME?	0.80831	early-methionine-labelled polypeptide
GRMZM2G312661	-0.081188	0.1977	-1.3429	-0.27516	-1.0691	-0.96442	ef hand family expressed
GRMZM2G316925	0.33125	0.0076338	-2.3975	0.72381	-1.0079	-1.1556	ef hand family protein
GRMZM2G044773	0.18414	-0.17394	-1.8265	3.3552	-2.5701	-0.71056	el5
GRMZM2G156754	0.64615	1.4145	1.3885	0.34734	0.54525	0.28176	electron transporter
GRMZM2G431288	-1.287	-1.5096	-2.1349	-1.7723	-1.2975	-1.5435	elicitor-inducible cytochrome p450
GRMZM2G123373	0.25452	0.37976	0.86208	0.49042	0.41452	1.2841	elmo domain-containing protein 2
GRMZM2G027173	0.14941	0.43864	1.1351	0.72431	0.6876	1.4696	elmo domain-containing protein 2
GRMZM2G023827	1.363	1.7303	1.5238	0.8721	2.5173	1.923	embryogenesis transmembrane
GRMZM2G043857	-0.40324	-0.60843	-1.1387	-0.30106	-0.51444	-0.84694	embryogenesis transmembrane
GRMZM2G108032	-0.24412	-1.2634	-0.95529	-1.1198	-0.61456	-1.1394	endo- -beta-xylanase a
GRMZM2G009025	-0.77367	-0.8382	-0.90154	-0.85712	-0.99058	-1.1956	endo-1 4-beta-glucanase
GRMZM2G453565	-0.039945	-0.33643	-0.43631	-0.87489	-0.29197	-1.2024	endo-beta- -glucanase
GRMZM2G113228	1.0531	0.2762	0.45551	0.63413	0.42122	1.2127	endonuclease iii
GRMZM2G002961	1.9055	1.7361	2.5733	3.8843	2.1406	3.1856	enhanced disease resistance 2 protein
GRMZM2G081554	0.82662	1.5711	1.5943	2.6782	2.4768	1.4007	ent-copalyl diphosphate synthase
AC218998.2_FG011	3.3746	2.7026	2.5366	2.4934	5.9844	6.1917	ent-copalyl diphosphate synthase
GRMZM2G044481	-1.909	-2.6204	-3.7798	1.2798	-2.5949	-1.9675	ent-copalyl diphosphate synthase
GRMZM2G059308	0.57364	1.4264	1.304	0.78942	1.2365	0.68631	ent-kaurene oxidase
GRMZM2G049538	0.29228	-0.37015	-1.0927	-0.90314	-0.14523	-0.48266	ent-kaurene synthase b
GRMZM2G089803	0.57504	0.75595	0.4336	2.2569	1.3017	0.61547	ent-kaurenoic acid oxidase
GRMZM2G028830	0.1064	-0.93298	-0.3541	-0.59885	-0.91211	-1.2263	enzyme of the cupin superfamily
GRMZM2G028640	0.51369	-0.65191	1.009	0.10031	1.1581	2.4546	enzyme of the cupin superfamily
GRMZM2G159700	-0.59773	-0.95614	-1.2832	-0.67783	-0.99542	-0.89628	enzyme of the cupin superfamily
GRMZM2G702036	-1.6551	-1.3158	0.76439	0.020629	-0.45466	1.8615	epidermal patterning factor-like protein
GRMZM2G449133	0.4728	1.3054	0.96538	0.59757	0.50331	0.17673	epoxide hydrolase 2-like
GRMZM2G021909	-0.58649	-0.52559	-2.2417	-0.52358	-0.81276	-1.2586	epsin n-terminal homology domain-containing protein
GRMZM2G131378	-0.45685	-0.2085	-0.49629	0.69636	-0.64727	-1.4228	er glycerol-phosphate acyltransferase
GRMZM2G106177	3.116	2.4654	2.8525	4.0529	2.945	3.2871	erg28 like protein
GRMZM2G421463	0.51312	0.16357	0.78675	0.45918	0.23436	1.2654	erwinia induced protein 1
GRMZM2G080320	-0.0043376	0.061869	-0.66447	-0.20677	-0.044049	-1.3803	esterase lipase thioesterase family protein
GRMZM2G152962	-0.17496	0.23469	-0.52039	0.58616	-0.51185	-1.7205	esterase precursor
GRMZM2G085176	-0.2159	-0.33993	-1.8975	-0.25773	-0.49035	-1.3227	esterase precursor
GRMZM2G012498	0.55336	-0.076983	0.50647	-0.12299	0.74269	1.0783	esterase precursor
GRMZM2G112686	-0.8429	-0.54214	0.70426	0.10262	-0.04678	1.1082	esterase precursor
GRMZM2G148460	-0.32602	-0.28384	-1.5299	-0.079092	-0.080065	-0.96802	esterase precursor
GRMZM2G044322	0.50785	-0.35285	0.98331	-0.81243	-0.61538	-1.7515	ethylene insensitive 3-like 4
GRMZM2G318689	#NAME?	-0.75447	-2.5306	-2.6883	-2.5307	-2.3555	ethylene receptor
GRMZM2G052667	0.81632	0.74383	0.59228	1.0163	1.1451	0.64972	ethylene response factor
GRMZM2G123119	-1.6467	-1.47	-2.5139	1.11	-2.3865	-1.4678	ethylene responsive element binding protein
GRMZM2G053503	0.17817	-0.42162	0.50841	0.60667	0.66835	1.2154	ethylene-responsive factor-like protein 1
GRMZM2G169382	0.47788	1.0257	0.6785	0.64142	1.732	1.9545	ethylene-responsive factor-like protein 1
GRMZM2G328197	3.3247	4.3713	3.0081	3.9102	4.6435	3.4203	ethylene-responsive transcription factor
GRMZM2G381441	-1.6751	-1.7963	-2.0253	1.0545	-4.6185	-2.5822	ethylene-responsive transcription factor
AC233933.1_FG001	2.8772	1.5499	1.1389	2.2215	1.5552	1.3076	ethylene-responsive transcription factor 1b-like
GRMZM2G055180	-0.80285	-0.8692	-1.4847	-0.091288	-0.53096	-1.064	ethylene-responsive transcription factor 2
GRMZM2G438202	0.56301	0.3475	-0.77188	-0.26684	-1.0681	-1.158	ethylene-responsive transcription factor 4
GRMZM2G429378	0.89121	1.3333	Inf	2.8304	5.3941	1.9227	ethylene-responsive transcription factor crf4-like
GRMZM2G156006	0.21667	-0.12827	1.9511	1.1719	0.45432	2.349	ethylene-responsive transcription factor erf003-like
GRMZM5G816314	0.49948	0.36732	1.055	0.3961	0.9599	1.022	ethylene-responsive transcription factor erf034-like
AC206951.3_FG016	-0.24363	-0.36711	-1.9623	-0.16002	-0.46347	-1.2146	ethylene-responsive transcription factor erf073
GRMZM5G877547	-0.46791	0.39722	-3.5805	1.4592	-1.416	-1.1944	eukaryotic aspartyl protease family protein
AC190885.4_FG006	0.17967	-0.17648	1.1668	-0.041053	-0.15222	-0.24507	eukaryotic translation initiation factor 2b family expressed
GRMZM2G067313	-0.21437	0.0082868	0.48822	0.17283	-0.036331	1.2286	exo70 exocyst complex subunit
GRMZM2G161553	0.1301	-0.90343	-2.0178	-0.40634	-0.55861	-1.1629	exocyst complex subunit sec6
AC234190.1_FG001	-0.58956	0.76201	0.15463	-0.44693	-2.0161	-1.6831	expansin os-expa3
GRMZM2G114322	0.62512	0.45868	0.765	0.21335	1.5582	1.1962	expansin-like 3 precursor
GRMZM2G098368	-1.7065	-0.96301	-0.9314	0.000142	-1.0567	-0.66951	expressed protein
GRMZM2G320705	-0.090339	-0.29351	-1.6944	-0.023718	-0.26025	-1.2377	expressed protein
GRMZM2G090487	-0.91786	-1.3585	-1.0963	-1.2609	-1.5447	-0.7652	external nadh-ubiquinone oxidoreductase mitochondrial-like
GRMZM2G427635	0.60247	0.19155	0.19893	1.385	0.29893	1.0478	fad binding domain containing protein
GRMZM2G104041	-0.38893	-0.82118	-0.5755	-0.62295	-1.3022	-0.44835	farnesylated protein 2
GRMZM2G059836	-0.90425	-0.51324	-0.98766	-0.73897	-1.0455	-1.6362	farnesylated protein 2
GRMZM2G329710	Inf	#NAME?	-0.54929	Inf	2.7555	3.93	fasciclin-like arabinogalactan protein
GRMZM2G144610	0.86494	-0.11479	1.9804	0.057154	0.13148	1.3346	fasciclin-like arabinogalactan protein
GRMZM2G301908	0.55128	1.241	1.685	0.99432	1.1778	2.5906	fasciclin-like arabinogalactan protein 1-like
GRMZM2G421415	0.35905	0.11624	0.69929	0.45352	0.40468	1.2027	fasciclin-like arabinogalactan protein 4-like
GRMZM2G081017	-0.6533	-0.9956	-0.72814	-0.15348	-1.1114	-0.32633	fasciclin-like arabinogalactan protein 7 precursor
GRMZM2G104626	-0.058212	0.21065	-0.6273	0.65457	-0.52333	-1.5331	fatty acid elongase 3-ketoacyl- synthase 1
GRMZM2G480516	0.010442	-0.037283	-0.41409	0.42379	-0.45397	-1.2523	fatty acyl coa reductase
GRMZM5G872578	-0.75892	-0.39853	-1.3286	-0.25915	-1.0949	-1.2778	f-box domain containing expressed
GRMZM2G022616	0.42186	0.61137	-1.2189	0.056668	-1.1165	-1.0847	f-box domain containing protein
GRMZM2G052011	-0.62539	-0.40048	-0.7921	-0.48206	-0.26367	-1.068	f-box kelch-repeat protein at1g55270-like
GRMZM2G133895	0.29909	0.82115	1.3269	0.42677	0.65272	1.4008	f-box protein
GRMZM5G865508	-1.2106	-0.85151	-1.3208	-0.72918	-0.11359	-0.66258	f-box protein at1g67340-like
GRMZM2G119523	0.080117	-0.10776	-1.1688	-0.048576	-0.26499	-0.72421	f-box protein at3g23950
GRMZM2G138176	0.50498	-0.16667	0.631	0.12309	0.2249	1.5471	f-box protein fbl2
GRMZM2G123410	-1.014	-0.14876	-0.22392	-0.65721	-0.89077	-1.2924	f-box protein pp2-b1
GRMZM2G147172	-0.61039	-0.20161	-0.39035	-0.34956	-0.45851	-1.3206	f-box protein skip23-like
GRMZM2G106190	0.27596	-0.15257	-1.1377	-0.50172	-0.58275	-1.1928	ferredoxin- chloroplastic-like
GRMZM2G059191	0.99234	0.85655	1.1416	1.819	1.5913	1.855	ferredoxin--nadp leaf isozyme
GRMZM2G059083	0.84174	0.95263	1.0056	0.55077	1.3541	0.77143	ferredoxin-nadp oxidoreductase
GRMZM2G058760	0.88691	-0.13109	-0.59329	-0.2933	-0.42032	-1.0411	ferredoxin-nadp reductase
GRMZM2G079381	0.28153	0.095701	-2.3099	-0.53604	-0.5415	-1.2258	ferredoxin-nitrite reductase
GRMZM2G102959	0.38112	0.040277	-2.777	-0.40705	-0.42085	-1.2027	ferredoxin-nitrite reductase
GRMZM2G007698	2.5985	1.9706	2.1922	3.7307	3.6323	4.6605	ferulate 5-hydroxylase
GRMZM2G022820	-0.045678	-0.27607	1.1126	-0.14216	0.32136	1.2372	fh protein nfh2
GRMZM2G162451	-0.087925	-0.97101	-1.336	-1.2162	-0.99424	-1.7352	fkbp-type peptidyl-prolyl cis-trans
GRMZM2G062396	-2.6857	-0.76451	-2.1479	-2.8258	-3.5776	-4.6994	flavanone 3-hydroxylase
GRMZM2G159393	-0.44337	-0.41866	-0.50514	-0.21571	-1.1015	-1.0602	flavin-containing monooxygenase yucca8-like
GRMZM2G158342	0.45363	0.73604	0.69864	2.1903	1.181	0.3776	flavonoid 3 -hydroxylase-like
GRMZM2G089528	0.62197	0.89399	0.58443	1.9122	1.142	0.2153	flavonoid 3 -monooxygenase-like
GRMZM2G091588	0.53567	0.32153	-0.3183	0.95699	1.432	0.87428	flavonoid 3-monooxygenase
GRMZM2G008935	1.3561	1.2165	0.94417	0.96912	1.4742	0.641	flavonoid glucosyl-transferase
GRMZM2G036409	0.71485	0.45603	0.42284	1.0254	1.4335	0.51009	flavonol glucosyltransferase
GRMZM2G152179	-0.95257	-0.39117	-0.77756	-0.32632	-0.55801	-1.1874	flavonol sulfotransferase-like
AC212219.3_FG005	-2.9547	-0.36611	-0.68784	-1.9252	-0.64486	-1.4995	flavonol synthase flavanone 3-hydroxylase-like
GRMZM2G127121	-0.18809	0.22776	0.46025	0.033845	-2.3906	-2.1809	flowering locus t
GRMZM2G450273	-0.049245	-0.79606	-0.88717	-0.17907	-1.1858	-1.13	flowering promoting factor-like 1
GRMZM2G392863	0.44783	-0.3931	2.6931	0.71933	0.27521	1.0114	flower-specific gamma-thionin precursor
GRMZM2G049811	1.2244	1.4052	0.87749	1.5834	0.61008	0.64416	formate mitochondrial precursor
GRMZM2G095287	-0.22406	0.074038	0.39538	-0.039094	-0.044059	1.2291	fructose- - chloroplastic-like
GRMZM2G046284	1.4451	2.1607	2.6503	3.5137	3.0671	4.2543	fructose-bisphosphate chloroplast expressed
GRMZM2G084279	0.11059	0.57313	1.2418	0.42283	0.96877	0.84978	fruit protein pkiwi502
GRMZM2G095382	0.77721	0.070383	0.91842	0.93495	0.76437	2.3034	g1-like3 protein
GRMZM2G034385	0.69921	0.17619	1.2082	0.21891	0.54841	1.6715	g1-like5 protein
GRMZM2G081515	0.66208	-0.066199	0.81066	-0.31124	0.85753	2.1762	g1-like5 protein
GRMZM2G162109	0.99115	0.64947	0.58193	0.69244	1.0963	0.83222	g1-like8 protein
GRMZM2G036340	2.2881	2.3162	2.1369	2.827	3.177	2.5461	ga 3beta-hydroxylase
GRMZM2G030814	-0.9474	-2.4787	-1.695	-0.091493	-2.0364	-1.8041	gaba-specific permease
GRMZM2G165919	-0.60197	-0.18118	-0.62583	-1.3719	-1.2219	-1.7863	galactinol synthase
GRMZM2G423930	0.90502	0.81257	1.5168	0.8672	1.4998	2.0507	galactomannan galactosyltransferase
GRMZM5G870571	-0.15032	-0.47957	-1.4012	-0.024583	-0.23099	-0.86055	galactoside 2-alpha-l-fucosyltransferase
GRMZM2G037998	-0.025531	-0.29659	-1.3776	-0.044054	-0.35722	-1.1192	galactosyltransferase family protein
GRMZM2G166940	-0.11768	-0.4138	-0.68389	-0.48514	-0.34003	-1.2818	galacturonosyltransferase 8-like
GRMZM2G062527	1.0651	-0.31991	0.44063	-0.089096	1.1138	1.5061	gast1 protein precursor
GRMZM2G396632	-1.2686	-1.0966	-1.1935	-0.96863	-0.14924	-0.61058	g-box-binding factor 1
GRMZM2G031062	-0.42629	-1.4328	-1.8316	-0.21	-1.4358	-1.4352	gcn5-related n-acetyltransferase-like protein
GRMZM2G431714	0.5878	0.57626	0.32476	0.42825	1.1454	0.81458	gda1 cd39 family expressed
GRMZM2G349839	1.9495	1.2159	2.1305	0.53609	3.2144	1.7978	gda1 cd39 family expressed
GRMZM2G047431	-0.24284	0.096535	-1.0062	-0.036734	-0.46019	-0.65994	gdp dissociation inhibitor
GRMZM2G043632	1.2022	1.1502	1.4454	1.1309	1.6583	2.2813	gdsl esterase lipase
GRMZM2G137507	-0.34526	0.1271	-0.0069933	0.35671	-0.13061	-1.1865	gdsl esterase lipase
GRMZM2G015708	0.29489	0.73842	-0.059251	-0.38105	0.30349	-1.1174	gdsl esterase lipase
GRMZM5G829897	-0.30867	-1.3742	-0.62123	-0.42548	-0.81692	-0.045995	gdsl esterase lipase
GRMZM2G379773	2.2581	5.4096	3.117	1.9992	0.99706	3.2624	gdsl esterase lipase
GRMZM2G465046	-0.10886	0.22742	-0.50806	0.48402	-0.31527	-1.6124	gdsl esterase lipase at1g74460-like
GRMZM2G112222	-0.028411	-0.33682	-1.1083	0.055457	-0.5247	-0.57549	gdsl esterase lipase at4g10955-like
GRMZM2G132331	-1.3249	-1.1098	-0.96026	-0.8529	-1.4143	-1.7481	gdsl esterase lipase at4g16230-like
GRMZM2G022402	-0.70204	-0.48737	-0.81672	-0.28703	-1.0092	-1.5739	gdsl esterase lipase at4g16230-like
GRMZM2G048073	-0.51829	-0.57333	-1.521	-0.77333	-0.95775	-1.9505	gdsl esterase lipase at4g16230-like
GRMZM2G028413	-0.73109	-0.98035	-0.51006	-1.6192	-0.28126	-0.87491	gdsl esterase lipase at4g26790-like
GRMZM2G048962	-0.70064	0.039399	-0.053648	0.068516	-0.36355	-1.13	gdsl esterase lipase at5g37690-like
GRMZM2G335280	-0.21567	-0.052817	0.06752	-0.55102	-0.60181	-1.2833	gdsl esterase lipase at5g55050-like
GRMZM2G116360	Inf	NA	1.4186	Inf	1.9963	2.6313	gdsl esterase lipase ltl1-like
GRMZM2G087827	-1.6349	-0.63666	-0.31222	-1.1472	-1.2282	-1.1093	gdsl-like lipase acylhydrolase family expressed
GRMZM2G070178	-0.14039	0.26336	-0.61311	0.86494	-0.55555	-1.9151	gdsl-motif lipase hydrolase family protein
GRMZM2G174975	0.079748	-0.060489	-0.73309	-0.59183	-0.32738	-1.2134	gdsl-motif lipase hydrolase family protein
GRMZM2G046782	-0.62071	-0.99732	-0.47583	-1.1614	-1.3134	-1.0793	gem-like protein 4-like
GRMZM2G046952	-0.62601	-1.1122	-0.33804	-0.75786	-1.449	-1.4511	gem-like protein 4-like
GRMZM2G159962	-3.2437	-1.9388	0.38766	-0.92282	-1.0053	-0.017294	gem-like protein 4-like
GRMZM2G114153	0.054515	0.051565	-0.23104	-0.43922	-0.58829	-1.2335	gem-like protein 4-like
GRMZM2G102550	0.39298	0.6883	0.44931	1.3754	0.913	0.42175	geranylgeranyl diphosphate synthase
GRMZM2G094328	-2.5925	-0.3756	-0.86894	-0.16636	-1.9614	-2.1104	germin a
GRMZM2G087111	-1.8401	-1.2817	-3.0523	-0.92955	-1.1694	-1.3284	germin a
GRMZM2G072965	-1.0622	-2.7255	-2.5986	0.6153	-0.62001	-2.2256	germin a
GRMZM2G170829	-1.4049	-2.4083	-3.2247	0.085064	-0.72306	-1.5801	germin a
GRMZM2G030772	-1.1233	-2.2504	-3.0997	-0.43311	-1.0678	-1.3616	germin a
GRMZM2G012530	-1.0217	-0.62854	-2.4904	-0.486	-0.28572	-1.0561	germin a
GRMZM2G149714	-1.2165	-1.6178	-2.8441	-0.74882	-1.0386	-0.88777	germin a
GRMZM2G093606	-0.49086	-1.7907	-2.2104	0.92626	0.058314	-0.64887	germin a
GRMZM2G064096	1.5948	2.1415	1.3129	3.0528	2.2038	0.49284	germin-like protein
GRMZM2G387127	-0.1169	-2.1036	-3.2015	-0.91171	-0.77691	-1.285	germin-like protein 2-1-like
GRMZM2G093076	-0.049785	-1.514	-2.3552	-0.57572	-0.46699	-1.0068	germin-like protein 8-9-like
GRMZM2G471355	-1.2106	-2.5816	-4.8956	-0.23996	-2.8034	-1.5467	germin-like protein 8-9-like
GRMZM2G157298	-0.73194	-1.5192	-2.8282	0.099883	-1.1093	-0.88588	germin-like protein subfamily 1 member 11 precursor
AC190772.4_FG011	-2.2626	-1.5953	-3.0923	-2.4526	-1.7321	-2.055	germin-like protein subfamily 1 member 11 precursor
GRMZM2G170857	-1.2948	-1.4689	-3.0875	-0.14015	-1.3041	-1.3343	germin-like protein subfamily 1 member 11 precursor
GRMZM2G093622	-2.3779	-2.4711	-3.6336	0.084971	-0.3552	-0.72308	germin-like protein subfamily 1 member 11 precursor
GRMZM2G071390	-0.82143	-1.2041	-3.861	0.30896	-1.6442	-2.032	germin-like protein subfamily 1 member 8 expressed
GRMZM2G105940	0.58472	-1.496	-3.3305	-0.17314	-0.55862	-1.7517	germin-like protein subfamily 1 member 8 expressed
GRMZM2G178817	-0.23086	-1.4618	-2.4554	-0.66172	-1.0654	-1.2445	germin-like protein subfamily 1 member 8 expressed
GRMZM2G049930	0.33329	-1.4423	-4.5116	-0.33308	-2.1376	-2.2282	germin-like protein subfamily 1 member 8 expressed
GRMZM2G151249	-0.9705	-0.5624	-2.35	-0.48453	-0.90601	-1.2856	germin-like protein subfamily t member 1
GRMZM2G061515	-1.2302	-0.77143	-1.7523	-0.67152	-1.5839	-1.939	gh3 family protein
AC203966.5_FG005	2.1481	1.9786	2.5513	2.6249	2.9118	2.639	gibberellin 20 oxidase
GRMZM2G152354	-0.062339	-0.49144	-0.65327	-0.32433	-1.0273	-0.99853	gibberellin 2-beta-dioxygenase
GRMZM2G153359	-2.2044	-1.5222	-2.0275	-2.7227	-2.3729	-2.3125	gibberellin 2-beta-dioxygenase 8-like
GRMZM2G006964	-0.22065	-0.81656	-1.0799	-0.59971	-0.59041	-1.5171	gibberellin 2-beta-dioxygenase 8-like
GRMZM2G155686	-0.11291	-0.70362	-0.35772	-1.9094	-2.457	-1.4688	gibberellin 2-oxidase
AC215639.3_FG002	-0.78153	-1.3392	-0.53022	-0.37635	-1.6947	-0.16341	gibberellin 2-oxidase
GRMZM2G022679	-1.3142	-1.2775	-0.20205	-1.1129	-1.4605	-1.1985	gibberellin 2-oxidase
GRMZM2G031724	-1.7257	-1.7117	-0.42032	-1.0318	-1.0962	-1.0774	gibberellin 2-oxidase
GRMZM2G034917	0.54587	0.80154	0.68996	1.5128	1.3433	0.25393	gibberellin receptor gid1l2
GRMZM2G156310	-0.45572	-0.50291	-0.87223	-0.69661	-1.5506	-1.4529	gibberellin receptor gid1l2
GRMZM2G049675	-1.3899	0.055796	0.70615	0.67123	1.1647	1.0974	gibberellin receptor gid1l2
GRMZM2G128219	0.75254	0.42518	0.57784	1.0042	1.2507	0.99309	gibberellin receptor gid1l2
GRMZM2G140909	0.93345	0.67823	-0.73398	0.72902	-0.37257	-1.3459	gibberellin receptor gid1l2
GRMZM2G003246	-0.14444	-0.035189	0.83359	0.51059	-0.29984	1.2626	gibberellin receptor gid1l2
GRMZM2G068202	-1.087	-1.2875	-1.3534	-1.5393	-3.2077	-2.3284	gibberellin-regulated protein
GRMZM2G111324	0.20385	0.11567	0.64316	0.22615	0.29782	1.149	glucan endo- -beta-glucosidase
AC159612.1_FG007	-0.037564	0.27784	0.33553	0.48705	0.10252	1.2625	glucan endo- -beta-glucosidase
GRMZM2G030850	-0.30841	-0.36767	1.074	0.52953	0.28097	1.8907	glucan endo- -beta-glucosidase 7 precursor
GRMZM2G083222	-0.25182	-0.53006	0.73599	-0.20782	-0.19083	1.0535	glucan endo- -beta-glucosidase 9-like
GRMZM2G088951	-0.13544	-0.31235	-0.68047	-0.89609	-0.49387	-1.0173	glucan endo- -beta-glucosidase gvi precursor
GRMZM2G020742	2.8021	3.1977	3.0878	2.8591	3.9745	4.7771	glucomannan 4-beta-mannosyltransferase 9
GRMZM2G177077	0.93239	0.15549	-0.48459	-0.34052	-0.27302	-1.2089	glucose-6-phosphate 1-
GRMZM2G009223	1.131	0.48632	-0.52804	-0.25952	0.069317	-0.5602	glucose-6-phosphate phosphate translocator 2
GRMZM5G888620	-0.3289	-0.92954	-1.7116	-0.23407	-1.1495	-1.8188	glucosyltransferase is5a-like
GRMZM2G073244	0.69174	-0.77389	-2.9237	-0.4889	-1.205	-2.1115	glucosyltransferase ntgt2-like
GRMZM2G055446	-0.48757	-0.26128	-0.4509	-1.0781	-0.96014	-1.4387	glucosyltransferase ntgt2-like
GRMZM2G148807	0.64927	0.97543	0.89885	0.38868	1.1282	0.31112	glutamate receptor -like
GRMZM2G057459	0.01577	0.082646	1.0757	0.39065	0.20767	1.1726	glutamate receptor -like
GRMZM2G428379	0.26411	-0.18748	-1.3797	0.0038296	-0.019817	0.12404	glutamate receptor -like
GRMZM2G077054	-0.18601	0.20791	-1.2712	-0.28566	-0.34773	-1.2513	glutamate synthase 1
GRMZM2G341499	-0.20711	-0.75729	-1.3826	-0.73713	-0.87021	-0.8705	glutamate-gated kainate-type ion channel receptor subunit 5
GRMZM2G094304	-2.0575	-1.2213	0.065803	-0.84496	-0.93419	-1.4655	glutamine amidotransferase-like protein rp404-like
GRMZM2G337706	-0.15468	Inf	Inf	-0.46877	-2.88	-3.56	glutaredoxin-like family expressed
GRMZM5G860607	1.1055	NA	Inf	0.37435	-1.3109	-2.6083	glutaredoxin-like family protein
GRMZM2G371063	#NAME?	NA	NA	Inf	-2.6887	-3.1959	glutaredoxin-like family protein
GRMZM2G413315	0.25735	NA	NA	1.1529	-3.46	-3.2924	glutaredoxin-like protein
GRMZM2G475059	1.1384	-0.96323	-1.3938	0.36528	0.63187	0.32366	glutathione s- n-terminal domain containing expressed
GRMZM2G044383	-0.23533	-1.7981	-1.1747	0.46	-1.1798	-0.97673	glutathione s-transferase
GRMZM2G042639	0.57522	-2.0631	-0.78058	-1.4342	-0.50345	-2.1732	glutathione s-transferase
GRMZM2G302373	-0.40993	-1.2381	-2.7569	-0.62487	-0.78524	-1.4645	glutathione s-transferase
GRMZM2G052571	0.065623	-0.48465	-1.4344	-0.28207	-0.43075	-1.3388	glutathione s-transferase
GRMZM2G416632	-0.669	-0.88478	-1.6122	-0.7847	-0.80086	-1.0821	glutathione s-transferase
GRMZM2G032856	0.024063	-2.5567	-2.6214	0.048247	-0.97311	-1.0416	glutathione s-transferase
GRMZM2G054653	0.35523	-0.092261	0.34562	0.13413	0.80124	1.0092	glutathione s-transferase
GRMZM2G480439	-0.85162	-1.4502	-1.1315	-0.65103	-0.82234	-0.27908	glutathione s-transferase
GRMZM2G028821	-0.36817	-1.5193	-1.869	-0.12967	-1.1302	-0.72612	glutathione s-transferase
GRMZM2G126781	0.42287	-0.5582	1.1285	0.89203	-0.28915	0.60937	glutathione s-transferase
GRMZM2G156877	0.73578	-1.9658	-2.4954	-0.0974	1.6471	-0.46586	glutathione transferase f4
GRMZM2G132093	0.065325	-0.78653	-1.3076	0.16682	-0.67769	-0.59019	glutathione transferase f4
GRMZM2G097989	-0.60697	-1.0922	-0.090797	-0.92222	-1.0937	-0.08089	glutathione transferase gst 23
GRMZM2G051004	0.29512	0.21281	0.25423	0.1765	0.16962	1.0194	glyceraldehyde-3-phosphate dehydrogenase
GRMZM5G843302	1.0308	1.0546	1.6241	0.65455	0.1293	0.36817	glycerol 3-phosphate permease
GRMZM2G156729	1.2481	0.80806	0.80679	0.94079	1.1308	2.6977	glycerol-3-phosphate acyltransferase 1
GRMZM2G059637	-0.29558	0.1924	-0.49734	0.44177	-0.33683	-1.7702	glycerol-3-phosphate acyltransferase 5
GRMZM2G166176	-0.39046	0.091847	-0.62989	0.19979	-0.60465	-1.5991	glycerol-3-phosphate acyltransferase 5
GRMZM2G020320	-0.30872	0.033095	-0.56999	0.43363	-0.51877	-1.5655	glycerol-3-phosphate acyltransferase 6
GRMZM2G083195	-0.028732	0.22452	-0.069948	0.48203	-0.13164	-1.2671	glycerol-3-phosphate acyltransferase 6
GRMZM5G829946	0.3468	0.43612	1.7419	-0.64752	-0.4445	-0.34652	glycerophosphodiester phosphodiesterase gde1-like
GRMZM2G103382	-0.027629	-0.73817	-0.70762	0.50519	-1.4257	-1.1437	glycerophosphoryl diester phosphodiesterase family protein
GRMZM2G038001	-0.88853	-1.4508	-1.9561	-2.3023	-1.3471	-2.6489	glycerophosphoryl diester phosphodiesterase family protein
GRMZM2G058227	-0.67678	-1.0491	-0.85443	-0.82773	-1.5058	-1.5384	glycerophosphoryl diester phosphodiesterase-like
GRMZM2G026889	-0.16037	-0.24387	-1.7296	-0.25995	-0.52813	-1.0004	glycogenin glucosyltransferase
GRMZM5G828987	0.5499	0.058115	1.1581	1.4131	0.20675	1.4377	glycosyl hydrolase family 1 expressed
GRMZM2G076307	0.81883	0.70676	1.457	1.0543	1.3179	1.0154	glycosyl transferase
GRMZM2G143883	0.2042	1.131	0.46579	-0.28922	1.7131	1.3185	gmc oxidoreductase family expressed
GRMZM2G342856	-1.084	-1.5354	-1.5557	-0.96321	-2.3933	-1.2574	gnat family expressed
GRMZM2G143791	-0.31645	-0.28963	0.72939	-0.19446	-0.05631	1.0373	gpi-anchored protein
GRMZM2G154936	0.019228	-0.20898	1.0202	0.14051	0.19162	1.4088	gpi-anchored protein
GRMZM2G008263	-0.3865	-0.1399	1.1337	0.23282	0.073064	1.232	granule-bound starch synthase ii
GRMZM2G129154	1.7406	1.3638	1.6068	1.7044	2.5186	2.6096	gras family transcription factor
GRMZM2G313078	1.6293	1.5429	1.2748	2.0504	2.5185	1.4469	gras family transcription factor
GRMZM2G420280	1.1382	1.6148	1.2132	1.8973	1.8285	0.915	gras family transcription factor
GRMZM2G091656	0.079274	0.84555	1.3929	2.7827	2.4602	1.0341	gras family transcription factor
GRMZM2G082387	1.0199	0.76797	0.67992	0.72349	0.84182	1.0583	gras family transcription factor
AC198366.3_FG004	0.73249	0.94729	1.7272	1.888	1.2433	2.906	gras family transcription factor
GRMZM2G045977	-0.20265	-0.27746	0.87511	0.027709	0.060305	1.1868	growth-regulating factor
GRMZM2G067743	-1.2637	-0.54698	0.61148	-0.35886	0.0065174	1.49	growth-regulating factor 11
GRMZM2G303044	-0.0030586	-0.19472	-0.3305	0.72652	0.94096	1.1434	grx_a2 - glutaredoxin subgroup iii
GRMZM2G088320	0.15563	-0.4235	-0.69286	-1.0697	0.05248	-1.3805	gtp binding
GRMZM2G336908	1.5236	0.71623	1.2392	0.80695	1.7608	1.2367	gtp cyclohydrolase ii
GRMZM2G115716	-0.12994	0.045884	-1.9231	-0.52462	-0.18494	-1.3828	g-type lectin s-receptor-like serine threonine-protein kinase at1g11330-like
GRMZM2G007477	-0.20321	-0.79662	-1.8417	-0.56276	-1.2274	-1.6003	g-type lectin s-receptor-like serine threonine-protein kinase at1g34300-like
GRMZM2G059740	-0.88413	-0.3797	-0.96747	-0.32487	-1.1197	-1.443	g-type lectin s-receptor-like serine threonine-protein kinase at1g34300-like
GRMZM2G481531	-0.080391	-2.4433	-3.0307	-0.5662	-2.2692	-3.8299	g-type lectin s-receptor-like serine threonine-protein kinase at1g34300-like
GRMZM2G308365	-0.23705	-0.32049	-1.5492	-0.058348	-0.45359	-1.1637	g-type lectin s-receptor-like serine threonine-protein kinase at1g34300-like
GRMZM2G391288	-0.22091	-0.63602	-2.0292	-1.3222	-1.844	-1.7555	g-type lectin s-receptor-like serine threonine-protein kinase at2g19130-like
GRMZM2G403789	0.16157	-0.18873	-1.3892	-0.15934	-0.31586	-1.5549	g-type lectin s-receptor-like serine threonine-protein kinase at2g19130-like
GRMZM2G129058	-0.69409	-0.61396	-1.5249	-0.35662	-0.94801	-1.1053	g-type lectin s-receptor-like serine threonine-protein kinase at2g19130-like
GRMZM2G175258	-0.50902	-0.44197	-1.8436	-1.2944	-1.3608	-1.9521	g-type lectin s-receptor-like serine threonine-protein kinase b120-like
GRMZM2G303909	-0.61524	-0.3622	-1.5564	-0.069098	-0.64673	-1.2322	g-type lectin s-receptor-like serine threonine-protein kinase rlk1-like
GRMZM2G340654	-0.97164	-2.0784	-2.8149	-0.73555	-1.7962	-1.6141	g-type lectin s-receptor-like serine threonine-protein kinase sd2-5-like
GRMZM2G167576	3.5299	3.5426	3.8853	Inf	Inf	Inf	hap3 transcriptional-activator
GRMZM2G357112	1.0806	0.93662	0.30365	1.3909	1.0816	0.97526	harpin inducing protein
GRMZM2G010924	-0.11406	-0.24914	-0.11035	-0.23033	-0.59638	-1.9332	harpin-induced protein
GRMZM2G309048	0.13475	-0.03607	-1.5612	-0.6133	-1.2556	-1.3961	harpin-induced protein
GRMZM2G371628	2.1913	0.43096	3.2548	2.6336	3.0891	2.7228	harpin-induced protein
GRMZM2G417360	0.060722	#NAME?	-0.076709	-0.016583	4.633	1.1902	hat family dimerisation domain containing expressed
GRMZM2G068672	-1.1561	-1.2171	-0.28125	-0.92144	-1.5953	-0.88515	hat4
GRMZM2G132238	0.99131	1.1542	0.56177	0.128	-0.24794	-0.43843	having alternative splicing products
AC209784.3_FG007	-1.5563	-0.19235	-0.35424	-4.5607	-3.7276	-1.6584	heat shock
AC205471.4_FG003	0.35645	0.22608	-0.46072	0.16315	-0.73211	-1.5534	heat shock factor
GRMZM2G360681	-0.69702	0.22384	1.0131	0.11916	-0.048079	1.74	heat shock protein 101
GRMZM2G007729	0.70519	0.18372	0.73076	-0.14879	-0.27654	1.5905	heat-shock protein
GRMZM2G029951	0.82707	0.57653	0.037222	1.3565	0.36572	0.46258	heavy metal p-type atpase
GRMZM2G155525	-0.76885	-0.19019	-0.11558	0.42423	0.74816	1.7204	heavy metal transport detoxification domain-containing protein
GRMZM2G404682	-2.7516	-1.7784	-2.3926	-0.46306	-0.59041	-4.1997	heavy metal transport detoxification protein
AC205008.4_FG002	0.30385	0.92633	1.4018	1.1965	0.9994	1.9122	heavy metal transporter 3
GRMZM2G049077	0.77991	0.44808	0.76341	1.1175	0.49267	0.59466	heavy metal-associated domain containing expressed
EF517601.1_FG006	-1.5534	-0.39805	-1.7616	-0.97788	-1.5927	-1.584	heavy metal-associated domain containing protein
GRMZM2G022637	-0.47593	-0.22251	-1.8059	-0.61177	-1.2141	-0.75067	heavy metal-associated domain containing protein
GRMZM2G166711	0.71863	0.73006	0.88232	0.8089	0.93982	1.6075	heavy metal-associated domain containing protein
EF517601.1_FG009	-0.35107	-0.26106	-1.7831	-0.66872	0.11441	-0.85598	heavy-metal-associated domain-containing protein
GRMZM2G169726	-0.39422	-1.1974	-1.7646	-0.47007	0.34803	-0.72091	heavy-metal-associated domain-containing protein
GRMZM2G165042	0.59347	0.44813	-0.30147	0.87517	1.0125	0.59097	helix-loop-helix dna-binding domain containing expressed
GRMZM2G169329	0.21754	-0.57666	-1.7025	0.12592	-0.0015526	-0.33776	heme-binding-like protein
GRMZM2G067402	0.33818	0.95941	-2.7029	-0.76223	-0.29771	-1.1487	hemoglobin 2
GRMZM2G168898	1.0831	0.032861	-0.45819	-0.21018	-0.11767	-0.53715	hemoglobin 2
GRMZM2G302045	0.44451	0.22455	0.18597	0.92274	1.0618	0.37521	heparan-alpha-glucosaminide n-acetyltransferase-like
GRMZM2G161852	-0.019476	3.3103	3.2084	Inf	-0.84276	-2.2108	heparan-alpha-glucosaminide n-acetyltransferase-like
GRMZM2G125823	0.7795	0.37301	0.79979	0.61886	0.86542	1.3178	heparanase-like protein 3
GRMZM2G050561	-0.42919	0.49179	0.49656	0.61554	0.022595	1.1302	heptahelical protein 4
GRMZM5G856653	0.29771	0.33971	0.78366	0.6741	0.46109	1.2696	hexokinase 2
GRMZM2G046700	-0.53299	-1.1997	-0.61179	-0.48911	-1.3805	-1.4607	hexose carrier
GRMZM2G404965	-0.49157	-1.1537	-1.2755	-0.1824	-0.96768	-1.2802	hexose carrier protein hex6
GRMZM2G040871	0.080052	-0.5075	-2.4564	-2.5749	-0.5617	-1.4189	hexose transporter
GRMZM2G010280	-0.19834	0.025008	-2.2679	-0.1723	-1.0462	-1.7224	high affinity nitrate transporter
GRMZM2G010251	-0.13435	0.14868	-2.4606	0.016269	-0.87563	-1.5444	high affinity nitrate transporter
GRMZM2G179294	-0.062102	0.022307	-1.8624	-0.088288	-0.67674	-1.1843	high-affinity nitrate transporter -like
GRMZM2G084779	-0.37991	-0.93987	-0.7677	-0.064863	-1.1881	-1.0917	high-affinity potassium transporter
GRMZM2G173710	1.9596	0.18678	0.25604	0.73294	2.1411	0.98769	histidine-containing phosphotransfer protein 4
GRMZM2G069911	0.038744	0.047549	-0.032494	-0.13902	1.1517	0.52618	histone h1
GRMZM2G442555	1.599	0.80206	1.8882	1.9799	3.5508	3.2517	histone h2b
GRMZM2G327059	0.59012	0.58498	0.47496	1.26	1.318	0.94255	homeobox protein bel1 homolog
GRMZM2G028041	-2.5637	-2.7101	-3.1011	-0.79371	-2.9353	-3.2834	homeobox protein rough sheath 1
GRMZM2G047715	-0.37006	-0.39463	-1.3157	-0.011902	-0.13361	-0.7718	homeobox-leucine zipper protein hat14
GRMZM2G131476	-0.19973	-0.086152	-0.41413	-0.5768	-0.67818	-1.2162	homeobox-leucine zipper protein hat22
GRMZM2G104204	-2.501	-1.265	-0.38465	-1.4215	-0.49645	-0.3281	homeodomain leucine zipper protein
GRMZM2G062244	-2.0738	-0.99672	-1.0905	-0.38936	-0.57952	-0.58055	homeodomain leucine zipper protein
GRMZM2G002915	0.1956	-1.155	-0.54046	-0.86972	-1.0492	-1.655	homeodomain leucine zipper protein cphb-5
GRMZM2G094241	0.99334	0.5533	1.66	0.47738	1.4252	2.0201	homeotic protein knotted-1
GRMZM5G832409	1.0062	0.4682	0.8017	0.44157	0.69829	1.4066	homeotic protein knotted-1
GRMZM2G372068	0.15339	0.092077	-0.026811	1.1811	-0.2256	-0.14113	hydroquinone glucosyltransferase
GRMZM2G051005	-0.44231	0.19157	1.3562	0.84998	0.48416	1.8332	hydroxycinnamoyl quinate transferase
AC155610.2_FG007	-0.48041	0.10784	-0.43528	0.50826	-0.47255	-1.6911	hydroxycinnamoyl shikimate quinate hydroxycinnamoyltransferase-like protein
GRMZM2G034360	-0.49122	0.14045	-0.5372	0.43318	-0.31283	-1.538	hydroxycinnamoyl shikimate quinate hydroxycinnamoyltransferase-like protein
GRMZM2G098239	-0.46144	0.090907	-0.40654	0.40963	-0.53131	-1.3367	hydroxycinnamoyl-coenzyme a shikimate quinate hydroxycinnamoyltransferase
GRMZM2G070468	-1.3158	-0.039388	-0.57622	0.30589	-0.2508	-0.80447	hydroxycinnamoyl-coenzyme a shikimate quinate hydroxycinnamoyltransferase-like
GRMZM2G414621	0.083875	0.54176	-0.27831	0.63527	-0.13503	-1.1306	hydroxyproline-rich glyco protein
GRMZM2G429035	0.92045	0.9495	1.3306	1.3408	0.61533	0.1445	hypothetical protein
GRMZM2G350693	-1.9429	-1.055	-1.1768	-1.9035	-2.1974	-3.2343	hypothetical protein
GRMZM2G058884	-0.73954	-1.8299	-1.9869	-0.60525	-1.4184	-1.4123	hypothetical protein
GRMZM2G136635	-0.35796	-0.94592	0.050547	-0.35678	-1.3406	-0.21299	hypothetical protein
GRMZM2G008108	0.95332	1.5819	1.5353	0.83848	1.1906	0.36928	hypothetical protein
GRMZM2G058279	1.5181	0.62432	0.69676	1.788	1.2575	1.7362	hypothetical protein
GRMZM2G171096	1.2784	0.41045	1.5474	1.1558	2.7287	1.5769	hypothetical protein
GRMZM2G011367	0.3277	-1.3674	-0.85942	0.793	4.1602	1.1811	hypothetical protein
AC205968.3_FG001	2.9027	0.78468	3.117	2.7463	6.0884	3.4885	hypothetical protein
GRMZM2G338160	-3.8331	#NAME?	-1.6095	-0.10132	-2.0507	-6.0334	hypothetical protein
GRMZM2G130640	1.8526	#NAME?	-0.60778	1.7808	0.99987	-2.0912	hypothetical protein
GRMZM2G016462	-0.84023	-0.49523	-1.4372	-0.18264	-0.97013	-2.0524	hypothetical protein
GRMZM2G300569	-0.24161	-1.4043	-1.4445	-0.62406	-0.95964	-1.9827	hypothetical protein
GRMZM2G072621	-0.34491	-0.99063	-0.88998	-0.58975	-0.51031	-1.8713	hypothetical protein
GRMZM2G160354	-1.4331	-1.1132	-0.94507	-0.50105	-1.8824	-1.8575	hypothetical protein
GRMZM2G040548	0.94541	-0.62457	-2.6105	0.55516	-0.84103	-1.7339	hypothetical protein
AC214635.3_FG006	-0.072039	-0.97775	-1.1017	-0.83636	-1.3387	-1.5354	hypothetical protein
GRMZM2G326933	-0.31462	-0.011112	-0.9423	-0.021695	-0.38507	-1.3415	hypothetical protein
AC187283.3_FG005	0.4885	-0.93945	1.9501	1.2975	-0.57145	-1.3295	hypothetical protein
AC197355.3_FG001	-0.11988	-0.45247	-0.26682	-0.70879	0.081485	-1.2437	hypothetical protein
GRMZM2G445616	0.28784	-0.1697	-0.38629	-0.069914	-0.38893	-1.1162	hypothetical protein
GRMZM2G000271	-0.26265	-0.4073	-0.91963	-0.62725	-0.0072283	-1.0346	hypothetical protein
GRMZM2G389567	1.2281	0.53096	1.4537	1.1866	0.99031	1.0122	hypothetical protein
GRMZM2G303530	0.15199	0.23424	1.0304	0.69022	0.52834	1.0848	hypothetical protein
GRMZM2G136970	-2.1871	-0.95729	0.88942	-0.37938	-0.065316	1.2041	hypothetical protein
GRMZM2G063431	1.6132	2.4704	2.2454	2.6927	1.689	1.2627	hypothetical protein
GRMZM2G038003	-0.73893	-0.005175	0.79847	0.41804	0.33718	1.6608	hypothetical protein
GRMZM2G036262	-2.5763	-2.0801	2.3602	-0.55101	0.12465	2.6157	hypothetical protein
GRMZM2G114639	0.39375	0.69694	1.2599	0.19774	0.73097	0.44775	hypothetical protein
GRMZM2G154893	0.66092	0.93865	1.0232	0.22302	1.1359	0.64776	hypothetical protein OsI_01210
GRMZM2G418256	0.72614	-0.87105	-2.1178	-0.18373	-0.72337	-0.74789	hypothetical protein OsI_03433
GRMZM2G433119	0.22079	0.75413	-0.26229	0.36452	1.7429	0.89154	hypothetical protein OsI_25871
GRMZM2G383425	1.6956	2.7687	1.3582	2.2813	0.70479	1.0345	hypothetical protein SORBIDRAFT_01g020510
GRMZM2G465728	0.77308	0.16466	0.8692	0.77519	0.67658	1.0039	hypothetical protein SORBIDRAFT_01g021150
GRMZM2G004516	0.91335	0.26489	0.34121	0.18503	1.1656	0.92868	hypothetical protein SORBIDRAFT_01g029090
GRMZM2G154565	-0.008983	-0.11319	-0.55187	-0.23162	-0.44726	-1.0219	hypothetical protein SORBIDRAFT_01g029090
GRMZM5G867121	0.36066	0.23312	-1.3993	-0.15643	-1.2052	-0.83615	hypothetical protein SORBIDRAFT_01g030610
GRMZM2G024175	-0.45428	-2.0175	-2.1398	-0.35798	-2.1187	-2.0992	hypothetical protein SORBIDRAFT_01g031590
GRMZM2G157164	0.11919	0.7683	1.355	0.25856	-0.18875	-0.42857	hypothetical protein SORBIDRAFT_01g031800
GRMZM2G313104	0.25691	-1.4939	-2.0256	-1.0449	-2.4648	-1.3776	hypothetical protein SORBIDRAFT_01g032640
GRMZM2G308735	0.4771	-0.49704	0.28542	0.40303	-0.087034	1.0107	hypothetical protein SORBIDRAFT_01g032860
GRMZM2G550861	-0.72581	-0.58938	-0.73172	0.28226	-1.3788	-0.85277	hypothetical protein SORBIDRAFT_01g037235
GRMZM2G474407	1.4473	-0.017257	-0.72892	1.6259	0.54201	0.33605	hypothetical protein SORBIDRAFT_01g040700
GRMZM2G117454	-0.3907	-1.6757	-0.74755	-0.30882	-0.81827	-1.4855	hypothetical protein SORBIDRAFT_02g001658
GRMZM2G479717	-0.16436	-0.53342	-0.85967	-0.44849	-1.457	-0.84658	hypothetical protein SORBIDRAFT_02g001930
GRMZM2G355499	-0.4524	-0.17885	-2.4851	-0.46617	-1.567	-1.8987	hypothetical protein SORBIDRAFT_02g003505
GRMZM2G402239	0.6657	0.53246	0.62891	1.3818	0.70203	1.8657	hypothetical protein SORBIDRAFT_02g008390
GRMZM2G037113	0.13141	0.037605	-0.90126	-0.53961	0.038592	-1.4948	hypothetical protein SORBIDRAFT_02g022500
GRMZM2G002465	0.64508	-2.4803	-3.1996	-1.8494	-2.7614	-2.904	hypothetical protein SORBIDRAFT_02g023080
GRMZM2G162396	-0.060717	-0.72018	-1.1917	-0.50404	-1.6753	-1.4703	hypothetical protein SORBIDRAFT_02g023110
GRMZM2G429857	-0.22104	-0.39445	-0.69807	-0.11751	-0.49781	-1.2571	hypothetical protein SORBIDRAFT_02g025800
GRMZM2G088860	0.79603	1.446	1.9993	1.9315	1.379	1.66	hypothetical protein SORBIDRAFT_02g025990
GRMZM2G139522	-1.531	0.33291	-1.3658	-0.87019	-1.0422	-1.547	hypothetical protein SORBIDRAFT_02g026580
GRMZM2G481964	1.3386	0.053299	-0.41737	1.452	1.7849	1.7093	hypothetical protein SORBIDRAFT_02g027500
GRMZM2G343036	-1.2659	-0.21527	-1.7485	-1.3273	-1.9775	-4.2059	hypothetical protein SORBIDRAFT_02g029600
GRMZM2G168618	-0.66253	-0.78043	-0.84009	-0.86505	-0.90481	-1.4855	hypothetical protein SORBIDRAFT_02g031890
GRMZM2G072500	-0.22324	-0.01863	-0.16744	-1.107	-0.79682	-1.3154	hypothetical protein SORBIDRAFT_02g037400
GRMZM2G108040	0.072632	0.18084	0.43115	0.34628	0.62828	1.8206	hypothetical protein SORBIDRAFT_02g038060
GRMZM2G328593	1.4535	-1.2617	-0.79115	-0.60585	-0.288	-0.95194	hypothetical protein SORBIDRAFT_02g039770
AC195147.3_FG008	1.2714	0.14002	1.0587	1.4079	0.6403	1.5216	hypothetical protein SORBIDRAFT_02g040410
GRMZM2G168704	1.7822	0.82484	0.48265	0.45859	-0.29908	-0.51181	hypothetical protein SORBIDRAFT_03g002935
GRMZM2G180650	-2.2676	-1.4597	-2.27	-0.9538	-0.97385	-0.67907	hypothetical protein SORBIDRAFT_03g003330
GRMZM2G410916	0.7618	1.0484	1.1501	0.64233	1.4106	1.5051	hypothetical protein SORBIDRAFT_03g008020
GRMZM2G386987	-1.3598	-0.82123	-1.2923	-0.8294	-0.5465	-1.1352	hypothetical protein SORBIDRAFT_03g011790
GRMZM2G420697	-0.47135	-0.59917	-1.2764	0.43471	-0.57752	-0.70304	hypothetical protein SORBIDRAFT_03g013520
GRMZM2G310158	0.5183	0.077192	-0.39778	-0.77493	-0.63442	-1.6571	hypothetical protein SORBIDRAFT_03g027340
GRMZM2G002568	-0.47249	-0.98286	-1.0658	-1.1813	-1.1133	-1.9638	hypothetical protein SORBIDRAFT_03g027420
GRMZM2G077553	-0.27334	0.21822	-0.30727	0.71964	0.023356	-1.7807	hypothetical protein SORBIDRAFT_03g029380
GRMZM2G004362	2.3165	0.64046	0.88534	1.605	2.9695	2.8167	hypothetical protein SORBIDRAFT_03g029730
GRMZM2G062121	0.19175	-0.59146	-2.2719	-0.3999	0.10175	-0.44107	hypothetical protein SORBIDRAFT_03g030900
GRMZM2G012405	-0.72762	-0.46554	-0.83638	-1.0349	-0.81626	-1.7979	hypothetical protein SORBIDRAFT_03g031020
GRMZM2G076064	-0.57129	-0.19007	-0.5383	-0.59002	-0.9974	-1.4527	hypothetical protein SORBIDRAFT_03g031020
GRMZM2G423202	-0.28206	-1.3543	-1.4729	-0.3985	-0.844	-0.9938	hypothetical protein SORBIDRAFT_03g031090
GRMZM5G849099	-0.97359	-0.59453	-1.6849	-0.37427	-1.0969	-1.4081	hypothetical protein SORBIDRAFT_03g031430
GRMZM2G052776	-1.5282	#NAME?	#NAME?	-2.1418	-1.969	-1.7383	hypothetical protein SORBIDRAFT_03g034900
GRMZM2G362557	-3.5236	-0.88997	0.2955	-2.1178	4.692	-0.11848	hypothetical protein SORBIDRAFT_03g035710
AC194425.3_FG005	-0.16318	0.045532	0.060517	-0.37661	-0.78927	-1.4851	hypothetical protein SORBIDRAFT_03g036330
AC204515.4_FG006	-0.21738	-0.9876	-1.4764	-0.75477	-1.0235	-1.3684	hypothetical protein SORBIDRAFT_03g037110
GRMZM2G105892	0.82342	0.54988	0.71789	1.0757	1.7277	0.87605	hypothetical protein SORBIDRAFT_04g006375
GRMZM5G891967	0.7852	0.39482	0.86054	1.0707	1.6107	1.2252	hypothetical protein SORBIDRAFT_04g008170
GRMZM2G025448	-0.34114	0.36659	0.13618	-1.2336	-0.30895	-1.0868	hypothetical protein SORBIDRAFT_04g012650
GRMZM2G088543	-0.24411	-0.14687	0.41834	-0.29985	-0.14307	1.2264	hypothetical protein SORBIDRAFT_04g022210
GRMZM2G453301	-0.46667	-0.19655	-0.24598	-0.91391	-0.67251	-1.0492	hypothetical protein SORBIDRAFT_04g022440
GRMZM2G105417	-0.54086	-2.0644	-2.0603	-1.6052	-2.2136	-0.35438	hypothetical protein SORBIDRAFT_04g023570
GRMZM2G026839	0.034095	0.36387	1.038	0.12553	0.3527	0.69303	hypothetical protein SORBIDRAFT_04g026030
AC220927.3_FG001	-0.097082	-1.0435	-0.39741	0.37154	-1.301	-1.1132	hypothetical protein SORBIDRAFT_04g027310
GRMZM2G303509	-0.39216	-1.707	-1.8481	-1.2761	-1.8731	-1.0895	hypothetical protein SORBIDRAFT_04g028580
GRMZM2G459110	-0.17105	-0.40561	-1.4193	0.14272	-0.088324	-0.44597	hypothetical protein SORBIDRAFT_04g029830
GRMZM2G399112	0.049144	0.13256	0.87948	0.4062	0.082366	1.2533	hypothetical protein SORBIDRAFT_04g032340
GRMZM2G124477	-0.54875	-0.44833	-1.9986	-0.59193	-0.89481	-1.5403	hypothetical protein SORBIDRAFT_04g035080
GRMZM2G010912	-0.41711	-0.39652	1.1537	0.097493	-0.2161	1.3177	hypothetical protein SORBIDRAFT_04g035860
GRMZM2G149739	1.0812	0.2811	0.30193	1.3648	1.3928	1.5054	hypothetical protein SORBIDRAFT_05g021670
GRMZM2G319123	-0.16749	0.56287	1.2472	2.1373	0.66403	-0.42937	hypothetical protein SORBIDRAFT_05g022270
GRMZM2G152079	-1.5853	0.30691	0.32116	-0.70186	-2.8263	-1.5727	hypothetical protein SORBIDRAFT_06g002520
GRMZM2G057006	-0.23574	0.038912	-0.65804	-0.19598	-0.75494	-1.1076	hypothetical protein SORBIDRAFT_06g017025
GRMZM2G021459	-0.94006	-0.50547	0.42288	0.080573	-1.0628	1.2036	hypothetical protein SORBIDRAFT_06g017940
GRMZM2G453978	0.69749	0.25641	1.0601	1.4641	0.17334	1.6121	hypothetical protein SORBIDRAFT_06g018290
GRMZM2G071704	0.051358	-0.17002	-1.9683	-0.63148	-0.64825	-1.0704	hypothetical protein SORBIDRAFT_06g018650
GRMZM2G414537	0.14601	-0.1856	-1.1098	-0.78962	-0.62453	-1.3449	hypothetical protein SORBIDRAFT_06g019080
GRMZM2G050458	0.029592	-0.22513	1.2332	-0.18227	0.33568	1.9289	hypothetical protein SORBIDRAFT_06g019390
GRMZM2G060712	-0.62068	-1.057	-2.7297	-0.38378	-1.8357	-2.0961	hypothetical protein SORBIDRAFT_06g019520
GRMZM2G051912	-2.0285	-1.3446	-0.079161	-0.92972	-1.1773	0.33806	hypothetical protein SORBIDRAFT_06g021270
GRMZM2G321354	-0.7896	-0.20489	1.6508	0.37869	-0.2012	2.0534	hypothetical protein SORBIDRAFT_06g021310
AC234521.1_FG007	-0.17302	-1.3336	-1.4576	-2.4792	-1.5507	-2.1187	hypothetical protein SORBIDRAFT_06g023850
GRMZM2G383122	0.15796	0.49311	0.87835	0.73183	0.4762	1.5403	hypothetical protein SORBIDRAFT_06g028870
GRMZM2G472453	-0.44299	-0.008465	-0.41541	-0.38876	-0.35424	-1.0644	hypothetical protein SORBIDRAFT_07g004250
GRMZM2G141133	-0.70316	-0.59109	-3.1918	-0.70833	-1.6651	-1.2878	hypothetical protein SORBIDRAFT_07g004635
GRMZM2G440972	-0.16168	-0.8407	-2.7674	-0.29311	-0.64253	-1.4118	hypothetical protein SORBIDRAFT_07g004635
GRMZM2G009214	-0.28815	-0.41433	1.0669	0.3795	0.048283	1.411	hypothetical protein SORBIDRAFT_07g026930
GRMZM2G168669	-0.38206	0.56981	1.2187	0.76017	0.21508	2.1707	hypothetical protein SORBIDRAFT_07g027640
GRMZM2G474602	1.2757	1.2586	0.45294	0.96371	0.88867	0.34217	hypothetical protein SORBIDRAFT_08g000210
GRMZM2G152016	-0.73651	-1.7806	-0.67094	0.24176	-0.98034	-0.20599	hypothetical protein SORBIDRAFT_08g001750
GRMZM2G324231	0.48969	1.1612	0.7425	0.16425	0.67435	1.1925	hypothetical protein SORBIDRAFT_08g002930
GRMZM2G157825	-0.24992	0.41036	0.031235	0.48884	-0.41342	-1.0937	hypothetical protein SORBIDRAFT_08g020390
GRMZM5G834260	-0.20079	-0.14382	-0.77843	-0.1788	-0.65409	-1.4753	hypothetical protein SORBIDRAFT_09g003120
GRMZM2G016346	-2.3191	-1.7598	-1.7564	-1.8526	-1.2489	-3.464	hypothetical protein SORBIDRAFT_09g003250
AC225346.3_FG001	1.2726	-1.0528	0.17076	-1.1779	-0.30385	-0.56647	hypothetical protein SORBIDRAFT_09g003470
GRMZM5G898274	1.2374	-0.059961	0.33382	-0.34476	2.7325	2.1169	hypothetical protein SORBIDRAFT_09g018300
GRMZM2G360191	-0.11576	-0.3363	1.6922	-0.5891	0.45795	2.0358	hypothetical protein SORBIDRAFT_09g019300
GRMZM2G155746	0.67321	0.33617	-0.8496	-0.38995	-0.21912	-1.1613	hypothetical protein SORBIDRAFT_09g027630
GRMZM2G112085	-1.4728	-1.3952	-1.0867	-1.1947	-2.4596	-2.2437	hypothetical protein SORBIDRAFT_09g028180
GRMZM2G386995	-1.1569	-0.32052	1.376	-0.41568	0.037118	1.8582	hypothetical protein SORBIDRAFT_09g028200
AC210731.3_FG002	0.88963	-1.8144	0.43314	-0.89246	-0.68127	-1.2892	hypothetical protein SORBIDRAFT_09g028370
GRMZM2G440452	-0.36886	0.086817	0.2004	-0.19736	0.25981	-1.2119	hypothetical protein SORBIDRAFT_09g028900
AC194005.3_FG004	0.54581	-0.18372	1.1355	1.1459	0.2167	0.54475	hypothetical protein SORBIDRAFT_10g001480
GRMZM2G448656	1.2819	0.42213	-0.63666	1.3169	1.5903	1.362	hypothetical protein SORBIDRAFT_10g002440
GRMZM2G127909	1.0259	-0.49367	-0.20288	-0.59297	-0.63116	-1.2761	hypothetical protein SORBIDRAFT_10g006550
GRMZM2G323422	-1.1081	-0.56024	-1.4058	0.68756	0.29217	-2.2293	hypothetical protein SORBIDRAFT_10g007730
GRMZM5G820617	-0.11677	0.35274	-0.74304	-0.44686	-0.96152	-1.4109	hypothetical protein SORBIDRAFT_10g013000
GRMZM2G136750	0.46506	-0.52347	-2.1788	-0.5483	-0.61696	-1.404	hypothetical protein SORBIDRAFT_10g013040
GRMZM2G434935	0.3635	0.48637	3.1953	0.40155	1.234	0.77732	hypothetical protein SORBIDRAFT_10g028690
GRMZM2G149360	-0.43302	-0.61227	-1.2158	-0.25532	-1.5696	-0.81124	hypothetical protein SORBIDRAFT_10g030600
GRMZM2G010783	0.11681	-0.1531	0.2864	-0.056752	0.48097	1.0206	hypoxia-responsive family protein
GRMZM5G864847	-0.6361	-0.98113	-0.86415	-1.5422	-1.4974	-2.2652	iaa16 - auxin-responsive aux iaa family member
GRMZM2G359924	-1.3906	-0.56819	-0.21468	-0.35217	-0.50248	-1.6946	iaa16 - auxin-responsive aux iaa family member
GRMZM2G059544	0.46348	-0.53166	-1.0233	-0.20795	-0.16354	-0.78242	iaa25 - auxin-responsive aux iaa family member
GRMZM2G003789	1.044	0.44899	0.91336	0.68038	0.97345	0.65337	iaa-amino acid hydrolase ilr1 precursor
GRMZM5G833406	-0.16056	-0.2639	-0.22532	-0.84653	-0.46145	-1.536	iaa-amino acid hydrolase ilr1-like 4 precursor
GRMZM2G151204	-0.6979	-1.3524	-2.0128	-1.0447	-1.5804	-1.4811	immediate-early fungal elicitor protein cmpg1
GRMZM2G055052	-0.40983	-1.2251	-1.3907	-0.21639	-1.332	-1.3688	immediate-early fungal elicitor protein cmpg1
GRMZM2G010555	-0.014751	0.45683	-1.4685	-0.36665	-1.2228	-1.3956	immutans protein
GRMZM2G129261	0.38589	0.8847	0.98976	0.44541	1.0292	0.8149	indeterminate-related protein 1
GRMZM2G021587	1.3558	0.49345	0.68386	0.70281	1.6841	0.73878	indeterminate-related protein 1
GRMZM5G884137	0.26523	0.51008	0.71395	0.63236	1.0215	1.1878	indeterminate-related protein 10
GRMZM2G085381	3.4391	1.3358	1.3934	1.0699	3.4733	1.5431	indole synthase
GRMZM2G319965	1.0346	1.9107	1.763	0.64538	1.9472	1.4562	indole-3-acetate beta-glucosyltransferase
GRMZM5G853479	-0.1851	-0.31305	-1.4373	-0.10576	-0.094694	-0.77032	indole-3-acetic acid inducible 30
GRMZM2G106950	1.1368	2.1967	2.8983	2.8978	2.951	3.0958	indole-3-glycerol phosphate synthase
GRMZM2G172297	0.65973	1.1957	1.3601	0.59308	1.4427	1.8088	inducer of cbf expression 1
GRMZM2G391269	0.68231	0.75771	0.68599	0.39778	1.2685	0.58245	inhibitor of apoptosis-like protein
GRMZM2G067830	0.17582	0.68387	1.1542	0.75906	0.58443	1.443	inhibitor of apoptosis-like protein
GRMZM2G095811	-0.027063	-0.014408	-1.1115	-0.06934	-0.45086	-0.82005	inhibitor of apoptosis-like protein
GRMZM5G881088	3.4569	3.3394	4.001	3.1861	3.2797	2.6032	inorganic phosphate transporter 1-11-like
AC194457.3_FG001	1.086	0.32768	-0.27892	1.0284	2.1123	-2.7909	inositol transporter 4
GRMZM2G160069	-0.59047	-0.34464	1.1716	1.3613	0.54323	1.3804	inositol transporter 4
GRMZM2G093772	-1.3058	-1.225	-2.4464	-0.0867	-2.0605	-1.648	inositol- triphosphate 5-phosphatase-like protein
GRMZM2G004528	-0.24114	0.21691	1.2993	0.54254	0.89037	1.8836	inositol-3-phosphate synthase
GRMZM2G002396	0.11952	-1.0172	-1.5935	-0.53369	-0.1562	-1.1355	integral membrane family protein
GRMZM2G342821	1.0288	1.8465	1.7434	1.3778	1.7105	1.1149	iq calmodulin-binding motif family expressed
GRMZM2G120110	0.65762	0.50305	1.2287	0.37731	1.6484	1.5914	irk-interacting protein
GRMZM2G426175	0.39899	0.83402	0.8832	0.3373	1.0342	1.5114	iron ascorbate-dependent oxidoreductase
GRMZM2G138060	0.68976	0.93792	1.0624	0.32345	0.51607	1.0439	isoamylase
GRMZM2G114588	-0.80325	-1.193	-2.8855	-0.35151	-4	-2.3526	isoflavone reductase homolog a622-like
AC214360.3_FG001	-0.67901	-1.9757	-2.0862	-0.55525	-1.7068	-1.7889	iso-kaurene synthase
GRMZM2G077212	-0.045304	-0.19069	-1.0216	0.13665	-0.27076	-0.69822	isopenicillin n epimerase
GRMZM2G112456	-1.317	-0.72095	-0.75863	0.082281	-0.55651	-0.086787	isp4-like protein
GRMZM2G020423	-2.1188	-0.71037	0.01728	-0.46366	1.5323	1.4021	jasmonate-induced protein
GRMZM2G030790	-0.67458	1.2163	0.37627	1.4158	2.9257	2.2897	jasmonate-induced protein
AC206425.3_FG002	-2.0495	0.60835	2.1282	-0.86803	3.6725	3.1726	jasmonate-induced protein
GRMZM2G002630	-3.8289	-2.4206	Inf	-3.9176	-1.0643	-2.7634	jasmonate-induced protein
GRMZM2G402417	0.75422	-0.44625	1.0659	0.87529	0.26156	1.1208	jasmonate-induced protein
GRMZM2G006841	-1.696	1.1076	-1.2945	0.79041	0.5296	-0.42746	jasmonate-induced protein
GRMZM2G437100	0.2244	-0.044316	0.92552	-0.35232	-0.39224	-1.8062	kda class i heat shock protein 1
GRMZM2G481605	0.93524	0.45676	0.43975	0.4553	2.0483	1.3754	kda class i heat shock protein 3
GRMZM2G345700	1.1857	1.5357	1.7611	1.2066	1.364	0.94765	kda proline-rich protein
GRMZM2G031354	0.50067	1.0804	0.95609	-0.58973	1.0269	2.3112	kda proline-rich protein
GRMZM2G372074	1.4704	0.6361	2.4561	2.0612	1.7563	3.0958	kda proline-rich protein
GRMZM2G165098	0.67258	0.35797	0.18215	1.429	0.33999	0.51095	kelch repeat-containing protein
GRMZM2G166671	0.23977	-0.39107	0.97716	0.44822	0.19596	1.1789	kelch-like protein
GRMZM2G410487	-0.46707	1.605	1.4306	0.41419	0.0079125	0.25706	kelch-like protein 8-like
GRMZM2G430780	-1.3025	-0.57402	-0.70248	-0.9965	-0.66615	-1.9234	kinase family protein
GRMZM2G422641	0.05357	-0.11549	-0.43786	-0.27182	0.58453	1.8205	kinase interacting family protein
GRMZM2G118403	-0.0018049	1.1044	1.213	0.55382	0.56293	1.467	kinesin k39
GRMZM2G046186	-1.9664	-1.1905	-1.5379	-0.62195	-0.5716	-1.6324	kinesin like protein
GRMZM5G842071	-0.31385	-0.33038	-0.67396	-0.64571	-0.79835	-1.288	laccase 1
GRMZM5G800488	0.61723	0.11116	0.041435	0.35378	-0.1154	-1.02	laccase 110a
GRMZM2G400390	-2.324	-0.12545	-1.5219	-1.3128	0.6191	-0.578	laccase 7
GRMZM2G035278	-0.74693	-0.71012	0.3779	-0.66133	-1.6678	-0.49424	lachrymatory-factor synthase-like
GRMZM2G173192	-0.4179	-1.3194	-1.1445	0.99944	-1.4372	-0.69093	lactate dehydrogenase
GRMZM2G399048	-1.3014	-0.6691	-0.35683	-0.62975	-1.4378	-1.0645	lactosylceramide 4-alpha-
GRMZM2G094273	1.016	0.86962	1.3431	0.048644	0.26984	-0.098392	l-ala-d l-glu epimerase-like
GRMZM2G043301	-0.38751	-0.32202	-0.33512	0.41241	-1.2751	0.2309	l-ascorbate oxidase homolog
GRMZM2G076225	0.1868	0.26969	1.1264	0.27147	0.24366	1.1266	l-ascorbate oxidase homolog
GRMZM2G072808	-0.92179	-1.6415	-1.5226	0.27013	-1.4475	-1.1849	l-ascorbate oxidase precursor
GRMZM2G132169	-0.17749	0.25194	-0.56975	0.56716	-0.37926	-1.7643	l-ascorbate oxidase precursor
GRMZM2G336337	-0.23502	0.36656	-0.64756	0.50678	-0.46097	-1.6282	l-ascorbate oxidase precursor
GRMZM2G096475	0.1491	-0.81976	0.5967	0.79083	-0.18526	1.3453	late embryogenesis abundant group 3
GRMZM2G069511	0.22365	0.077203	-1.8012	-0.56668	-0.70872	0.10157	late embryogenesis abundant hydroxyproline-rich glycoprotein
GRMZM2G099003	-0.25328	-1.2213	-0.42351	-1.3858	-0.9011	-0.82332	late embryogenesis abundant protein
GRMZM2G072890	-0.013137	0.15178	-1.347	-0.58158	0.50238	0.090593	late embryogenesis abundant protein
GRMZM2G135783	-0.36042	-1.1534	-0.69158	-1.3334	-0.50196	-1.5509	lateral root primordia
GRMZM2G108798	0.11871	-1.0791	-0.56114	-1.2514	-0.43148	-0.84343	lateral root primordium-related protein
GRMZM2G164715	-3.5283	-1.0327	-0.57675	-2.6804	-2.5905	-2.744	leaf senescence
GRMZM2G107373	-0.5299	0.097179	-0.55773	0.66085	-0.56025	-1.7964	leaf senescence
GRMZM2G102161	2.0548	2.5963	3.0407	3.7701	1.7937	3.0361	leafy hull sterile 1
GRMZM2G173718	-0.58366	-0.23936	-0.45875	-0.099704	-0.92449	-1.4078	lectin-like protein
GRMZM2G076343	-0.79481	-0.90627	-0.32654	-0.47878	-1.0815	-0.50672	legume lectins beta domain containing protein
GRMZM2G054852	-2.7992	-1.2746	-1.9928	-1.6754	-2.5289	-3.1058	legumin-like protein
GRMZM2G048801	-0.71982	-1.147	-1.159	-0.63374	-1.5129	-1.833	leucine rich repeat family protein
GRMZM5G815077	-0.63342	-1.1934	-1.9504	-0.65685	-0.74598	-1.4993	leucine zipper
GRMZM5G805485	0.2966	-0.19256	0.6889	0.53839	-0.12967	1.16	leucine-rich repeat extensin-like protein 1-like
GRMZM2G341410	-0.2743	-0.43803	-1.723	0.32877	-0.57427	-1.4553	leucine-rich repeat extensin-like protein 6-like
GRMZM2G167786	0.92214	0.45871	1.1023	1.0406	0.94734	1.5233	leucine-rich repeat family protein
GRMZM5G898887	-0.3154	-0.10407	-1.5481	-0.39492	-0.48064	-1.1609	leucine-rich repeat protein kinase-like
GRMZM2G104425	-0.34609	-0.40607	-1.6712	-0.52438	-0.68975	-1.5802	leucine-rich repeat receptor-like kinase
GRMZM2G438840	0.033545	0.072948	0.9614	0.47854	-0.22995	1.2281	leucine-rich repeat receptor-like protein kinase pxl2-like
GRMZM2G027958	-0.2199	0.023731	-0.82674	-0.10793	-1.1835	-1.0166	leucine-rich repeat receptor-like serine threonine tyrosine-protein kinase sobir1-like
GRMZM2G012685	0.27719	-0.90412	-0.77792	-0.80618	-0.68882	-1.3661	leucine-rich repeat receptor-like serine threonine-protein kinase at2g24130-like
GRMZM2G127990	-0.132	-0.58587	-0.91683	-0.69791	-0.69009	-1.3339	leucine-rich repeat receptor-like serine threonine-protein kinase at2g24130-like
GRMZM2G084248	0.23564	-0.50926	-0.76232	-0.49499	-0.65926	-1.2807	leucine-rich repeat receptor-like serine threonine-protein kinase at2g24130-like
GRMZM2G428370	-0.27522	-0.59068	-0.45931	-0.71137	-0.70629	-1.1858	leucine-rich repeat receptor-like serine threonine-protein kinase at2g24130-like
GRMZM2G398559	-0.056288	-0.043233	-0.27314	-0.11023	-0.59311	-1.9521	leucine-rich repeat transmembrane protein kinase 2
GRMZM2G058024	-0.9997	-0.8108	-0.82941	-0.28286	-1.3274	-1.2852	leucoanthocyanidin dioxygenase-like protein
GRMZM2G431504	0.8275	-0.20541	1.0994	0.7191	0.15648	-0.061149	leucoanthocyanidin reductase
GRMZM2G034206	-1.141	-1.7302	1.2892	-0.46633	-0.57489	0.34326	lgc1 precursor
GRMZM2G019185	-0.34715	-0.33985	-0.81465	-1.0008	-0.77121	-1.4082	lichenase-2 precursor
GRMZM5G882821	0.17785	0.017388	-0.087013	-0.29384	0.19152	-1.012	lipase precursor
GRMZM2G046750	-0.50052	0.19067	-0.67168	0.42954	-0.58034	-1.9855	lipid binding
GRMZM2G176347	-0.37701	0.017993	-0.56427	0.49484	-0.14517	-1.555	lipid binding protein precursor
GRMZM2G077187	0.16928	0.14297	-0.83378	0.11171	-0.1956	-1.2694	lipid phosphate phosphatase 3
GRMZM2G113241	-1.7455	-1.182	-0.56213	-1.2161	-1.3081	-0.60658	lipid-binding start domain-containing protein
GRMZM2G471051	-1.1384	-0.079377	1.2491	0.31099	0.59877	2.2188	lipid-transfer protein dir1-like
GRMZM2G015419	0.098878	1.3078	1.1677	0.33667	1.4343	0.13992	lipoxygenase
GRMZM2G102760	1.0456	1.2171	1.4163	0.94891	1.9408	0.88226	lipoxygenase
GRMZM2G040095	1.2003	1.0036	1.3667	0.83909	2.5127	1.4419	lipoxygenase
GRMZM2G156861	0.33142	-0.47505	2.2394	1.4654	0.55732	0.82584	lipoxygenase
GRMZM2G109130	0.69835	0.2552	1.0105	0.38406	1.4357	0.23643	lipoxygenase 1
GRMZM2G075499	-0.32173	-0.84735	-0.63976	-0.70289	-0.7304	-1.137	lob domain-containing
GRMZM2G025989	0.89585	1.1396	1.9897	1.0938	2.0797	2.638	lob domain-containing protein 12-like
GRMZM2G145568	-1.3977	0.018658	-0.24023	-1.563	-1.2043	-1.9722	lob domain-containing protein 1-like
GRMZM2G132693	0.060472	-0.33728	0.41654	0.31428	-0.091624	1.0679	lob domain-containing protein 41-like
GRMZM2G386674	0.18953	0.80441	0.68496	0.27572	0.24408	1.0982	lob domain-containing protein 41-like
GRMZM2G060544	-0.031675	0.48429	0.67574	-0.23805	0.35337	1.3154	lob domain-containing protein 41-like
GRMZM2G457309	0.064823	0.13073	-0.64801	0.66761	-0.24992	-1.6948	loc100281002 precursor
GRMZM2G029144	-3.2927	-2.3041	-3.8701	-0.57799	-5.5473	-3.979	loc100284334 precursor
GRMZM2G027217	-0.25907	-0.44937	-1.5566	0.18034	-1.4167	-0.92638	loc100284334 precursor
GRMZM2G437207	-0.1408	-0.30479	-1.4361	0.31327	-1.2018	-0.98191	loc100284334 precursor
GRMZM2G427937	-0.24222	-0.24221	-1.4134	0.22865	-1.1243	-1.0282	loc100284334 precursor
GRMZM2G120079	-1.499	0.4475	0.55189	-1.9628	-2.5142	-2.8599	lol3
GRMZM2G003738	0.6941	0.79966	-0.23553	-0.17609	-1.5936	-0.44131	long cell-linked locus protein
GRMZM2G101875	-0.28109	0.25761	-0.41484	0.16206	-0.37567	-1.0145	long chain acyl- synthetase 1
GRMZM2G152127	-0.42596	-0.39726	0.47236	-0.30152	0.13294	1.1269	long chain acyl- synthetase 4-like
GRMZM2G031338	-0.44432	-1.3468	-2.1722	-0.81474	-1.1714	-1.301	loricrin
AC191113.2_FG002	1.0681	0.17661	0.88373	0.06033	0.080244	-0.15509	loricrin-like protein
GRMZM5G875732	0.1694	-0.26664	-0.78145	-1.145	-0.47667	-1.1943	low quality protein: cytochrome p450 71a1-like
GRMZM2G066870	1.0875	1.1393	1.1804	1.4445	1.8908	1.458	low temprature induced-like protein
GRMZM2G146809	-0.81745	-0.30977	1.1106	0.31341	0.050397	2.2926	low-molecular-weight cysteine-rich protein lcr69 precursor
GRMZM2G153488	-1.7482	-1.5138	2.6012	0.23343	0.63557	2.4605	low-molecular-weight cysteine-rich protein lcr69 precursor
GRMZM2G011526	0.071159	-0.5418	-0.61658	-0.37703	-0.093015	-1.1097	lrr receptor-like serine threonine-protein kinase
GRMZM2G174128	-0.99256	-1.3562	-1.9157	-0.62312	-1.5948	-2.0542	lrr receptor-like serine threonine-protein kinase gso1-like
GRMZM2G055135	0.20105	0.61769	1.4328	0.45924	0.98513	1.8076	lsd one like 1 protein
GRMZM2G054023	-1.3028	-1.0566	-1.2466	-0.70425	-1.6992	-1.9043	l-type lectin-domain containing receptor kinase -like
GRMZM2G056109	-0.59422	-0.87829	-1.1203	-0.32328	-1.0004	-1.5523	l-type lectin-domain containing receptor kinase -like
GRMZM2G015136	-0.5025	-1.3841	-1.0381	-0.68436	-0.75902	-1.6805	l-type lectin-domain containing receptor kinase -like
GRMZM2G338691	0.42495	0.20578	0.18761	-0.54238	-0.54211	-1.6323	l-type lectin-domain containing receptor kinase -like
GRMZM2G332821	0.070512	-0.59682	-1.2471	-0.13892	-0.80081	-1.0686	l-type lectin-domain containing receptor kinase -like
GRMZM2G060271	1.9594	2.9428	2.7337	1.0601	2.4433	1.9399	l-type lectin-domain containing receptor kinase -like
GRMZM2G471196	-0.87091	-0.97232	-0.16618	-1.0993	-1.2296	-1.3778	luminal binding protein
GRMZM2G038855	1.315	2.1982	1.9545	0.60409	2.0001	1.7853	lustrin a-like
GRMZM2G031581	-0.21054	-0.22337	-0.96149	-0.21663	-0.62692	-1.083	lycogenin glucosyltransferase -like protein
GRMZM2G114523	0.10065	-0.89089	-1.1272	-0.4893	-0.48201	-0.88495	lysine histidine transporter
GRMZM2G127328	-0.10429	-1.2502	-2.0871	-1.2073	-1.4719	-0.99178	lysine histidine transporter 1-like
GRMZM2G429322	-2.4621	-0.94446	-3.0177	-0.93715	-1.1536	-1.5468	lysine histidine transporter 1-like
GRMZM2G127338	-0.63878	-0.47233	-2.0613	-0.49003	-0.67224	-1.1054	lysine histidine transporter 1-like
GRMZM2G127294	-0.055767	0.12051	-2.028	-0.26602	-0.37098	-1.0629	lysine histidine transporter 1-like
GRMZM2G046743	-0.31963	-0.20856	-1.0418	-0.34967	-0.63812	-1.0126	lysine histidine transporter 1-like
GRMZM2G476886	-0.25099	0.52316	2.0828	0.99189	1.0709	2.8048	lysine histidine transporter 1-like
GRMZM2G149216	2.6077	1.6548	3.8638	3.3855	3.1796	4.8507	lysine histidine transporter 1-like
GRMZM2G037193	0.85979	0.62266	1.2044	0.19193	0.78609	0.80656	lysm domain containing protein
GRMZM2G085941	0.018758	-0.25672	-1.4834	-0.12845	-0.60555	-1.1362	mac perforin domain-containing protein
GRMZM2G139073	-0.19767	0.34134	-1.8976	-1.4393	-0.61427	-2.0293	mads-box protein
GRMZM2G098986	0.11434	0.052868	-0.096263	-0.17473	-0.21975	-1.0142	mads-box transcription factor 12
GRMZM2G059102	-1.1537	-1.0046	-1.7342	-1.3982	-0.76309	-0.898	mads-box transcription factor 47
GRMZM2G370777	-0.31399	-0.23195	-0.45133	-0.049446	-0.35528	-1.3654	mads-domain transcription factor
GRMZM2G000326	-0.16699	0.47863	1.412	-0.55286	1.0806	0.39166	maize proteinase inhibitor
GRMZM2G028393	-1.3328	-0.27444	-0.60145	-0.9564	1.4281	0.31404	maize proteinase inhibitor
AC233966.1_FG003	-0.5173	0.087895	1.8799	0.85873	0.16609	1.7053	major facilitator protein
GRMZM2G076370	-1.0471	-0.31088	-1.4809	-0.029968	-1.5912	-2.3171	major facilitator superfamily expressed
GRMZM2G063306	0.41168	2.5708	2.9452	2.4774	0.14151	-0.20696	major facilitator superfamily expressed
GRMZM2G077669	-0.12779	-0.057632	-0.43931	-0.60266	-0.18635	-1.1049	major facilitator superfamily protein
GRMZM2G079613	1.2499	-0.092206	-0.68997	0.30334	0.15681	-0.13769	male sterility 5 family protein
GRMZM2G118610	-1.5687	0.070604	-0.6431	-2.0445	-1.5142	-1.6194	mannitol dehydrogenase
GRMZM2G481440	0.051013	1.3661	0.74547	2.2255	2.1272	1.2243	mate efflux domain-containing protein
GRMZM5G870170	0.13808	-0.22056	-0.36962	-0.21347	-0.14519	-1.0294	mate efflux family protein
GRMZM2G174458	-0.12348	-0.41188	-1.0844	-0.057198	-0.54746	-1.1074	mate efflux family protein 5-like
GRMZM2G080992	1.2577	-0.091592	-1.4143	0.78582	0.3657	-0.42276	mate efflux family protein 9-like
GRMZM2G085974	-0.11584	-0.2512	-1.6972	-0.14204	-0.44583	-1.0237	math domain containing protein
GRMZM2G049695	-1.6588	-0.16305	-0.4348	-1.1688	-0.69856	-0.41285	mcb2 protein
GRMZM5G808836	-0.63513	-0.3309	-1.355	0.10642	-0.37931	-1.1858	mdr-like abc transporter
GRMZM2G153961	0.074331	3.8139	2.8029	-2.7635	0.56361	-0.9534	mdr-like abc transporter
GRMZM2G132478	-0.59454	-0.9337	-1.4601	-0.73204	-1.3678	-1.3793	medium chain fatty acid hydroxylase
GRMZM2G125441	NA	2.7364	4.6549	0.0088831	2.9916	1.3274	meiosis 5
GRMZM2G003506	-0.3724	-0.51945	-1.4377	0.12965	-0.47889	-1.3295	membrane protein
GRMZM2G150864	-0.093124	-0.16151	-0.0559	-0.13459	-0.43747	-1.1947	membrane protein
GRMZM5G879872	-0.64733	-0.52297	-1.0605	0.11645	-1.0335	-0.63437	metal ion binding
GRMZM2G000166	-0.20524	0.11353	-0.63211	0.50664	-0.53545	-1.9004	metal ion binding
GRMZM2G122437	-0.22559	-0.23806	0.67762	-0.096954	0.17099	1.0373	metal ion binding
GRMZM2G155281	-0.291	-0.42347	1.1161	0.41182	0.23411	1.5432	metal ion binding
GRMZM2G097188	-1.1352	-0.42178	1.8741	-0.059271	-0.12426	2.0818	metal ion binding
AC186166.3_FG008	-0.84314	0.50687	-1.02	-0.48766	-1.5602	-1.984	metal ion binding protein
GRMZM2G028134	-0.20523	0.11413	-0.39299	0.27129	-0.35212	-1.5976	metal ion binding protein
GRMZM2G110220	-0.31971	-0.22321	-1.3898	-0.045833	-0.59029	-1.1445	metalloendoproteinase 1-like
GRMZM2G161154	0.15603	0.14441	1.0963	-0.2395	0.98096	0.87978	metallothionein-like protein type 2
GRMZM2G464137	0.82573	0.29597	-0.045727	1.143	0.33421	0.47274	methylthioribose kinase
GRMZM2G139533	0.59546	0.70294	0.5316	1.0675	0.46759	0.55958	methylthioribose-1-phosphate isomerase
GRMZM2G148904	0.46606	-1.0046	-3.1565	-0.076078	-1.7537	-1.8733	methyltransferase ddb_g0268948-like
GRMZM2G141320	NA	2.6726	3.3202	NA	Inf	0.80178	mgdg synthase type a
GRMZM2G005461	-1.4137	-0.28191	0.94766	0.58819	0.137	1.4494	minor isoform
GRMZM2G125268	0.72971	0.62878	1.3445	0.79368	1.6505	1.4812	mitochondrial aldehyde dehydrogenase
AC215181.3_FG004	0.71803	0.09021	0.14164	-0.21039	-1.0524	-0.20596	mitogen-activated protein kinase kinase 4-like
GRMZM2G476477	1.0238	0.36468	-0.90573	1.5591	0.21619	0.67154	mitogen-activated protein kinase kinase kinase a-like
GRMZM2G305066	-0.68355	0.090963	-1.5498	-0.76857	-3.1445	-2.0415	mitogen-activated protein kinase kinase kinase a-like
GRMZM2G032219	1.1735	2.3774	1.3754	0.2072	1.4045	0.71408	mlo protein
GRMZM2G471142	-0.00098174	-0.086095	-0.35075	0.20744	-1.0887	-2.1988	mlo-like protein 1
GRMZM2G172098	-0.29204	-0.61761	-1.1356	-0.17936	-0.52219	-1.0381	monoglyceride lipase-like
GRMZM5G836353	-0.039629	-0.36779	-1.0419	-0.67162	-0.76694	-0.78198	monooxygenase 1
GRMZM2G451187	1.1022	0.27783	0.042075	0.23126	1.3732	0.3045	monoterpene synthase
GRMZM2G111216	1.1757	0.71739	0.36378	0.49381	1.4111	0.81616	mrna binding protein precursor
GRMZM2G171111	0.90632	0.63134	0.15052	1.0686	0.54583	0.52414	mta sah nucleosidase
AC234190.1_FG002	-1.8161	-2.0065	-1.8357	-0.42638	-3.4271	-2.7655	multicopper oxidase family expressed
GRMZM2G049852	0.78555	0.66203	1.3487	0.17972	1.002	1.2001	multidrug and toxin extrusion protein 1-like
GRMZM2G111462	0.51066	1.0259	0.68195	2.4389	1.4957	0.59221	multidrug pheromone mdr abc transporter family
GRMZM2G135175	1.3326	0.29127	0.5476	-0.11937	-0.60166	-0.68169	multidrug resistance
GRMZM2G006212	0.83649	-0.49387	-2.1053	1.7563	-0.93818	-0.026061	multidrug resistance
GRMZM2G146034	-0.72056	-1.1624	-2.3616	-0.91409	-0.40171	-0.92639	multidrug resistance p-glycoprotein
AC205574.3_FG006	-0.58099	-0.2858	-0.95793	-0.71713	-0.3055	-1.1036	mutant cincinnata
GRMZM5G848185	-0.66495	-0.67194	-1.3207	-0.67354	-0.82618	-1.8106	myb domain protein 36
GRMZM2G081557	-0.026347	-1.0265	-1.3404	-0.52855	-1.4721	-1.6159	myb domain protein 9
GRMZM5G869984	0.98356	1.473	1.0058	0.1526	0.27851	0.10281	myb family transcription factor
GRMZM2G315506	-0.21536	-0.70477	-0.90137	-0.88733	-0.58606	-1.1987	myb family transcription factor-like protein
GRMZM2G701063	-0.33014	-1.1346	-1.6583	-0.42659	-0.97739	-1.2046	myb protein
GRMZM2G117854	0.8959	1.1126	0.74192	0.89129	1.6717	1.0916	myb transcription factor
GRMZM2G455869	-0.42626	0.18638	-0.4777	-0.068698	-0.019236	-1.7119	myb transcription factor
GRMZM2G002128	0.9646	0.39121	0.5394	1.0201	0.91389	1.0966	myb transcription factor
GRMZM2G410083	-1.238	-0.49551	-1.3135	-0.97481	-0.52153	-0.87038	myb transcription factor
GRMZM2G171781	0.41997	1.0254	0.70919	1.0349	0.92801	0.64348	myb transcription factor
GRMZM2G027697	-0.73695	-1.1885	-3.5398	-0.4853	-3.6832	-3.5026	myb transcription factor
GRMZM2G078820	1.2803	0.75653	0.41003	0.83689	0.15867	0.58926	myb transcription factor 1
GRMZM2G079123	2.2773	Inf	2.5107	3.6091	3.0155	3.5418	myb27 protein
GRMZM2G169356	-0.25058	-1.3016	#NAME?	-0.24819	-2.4869	-2.3736	myb51 protein
GRMZM2G126566	0.20224	-0.040576	-0.35098	-0.22389	-0.98751	-1.0718	myb51 protein
GRMZM2G124495	1.2099	0.67109	0.31758	0.049134	-0.10438	-0.77031	myb-like dna-binding domain-containing protein
GRMZM2G035370	1.7376	1.7216	2.2484	0.67719	0.69403	0.38504	myb-like dna-binding domain-containing protein
GRMZM2G454449	-0.090535	-0.55681	-2.4521	-0.73217	-0.7538	-1.4611	myb-like dna-binding shaqkyf class family protein
GRMZM2G031441	2.4485	1.4983	0.94604	2.2821	1.3134	0.70017	myb-like transcription factor divaricata
GRMZM2G016370	0.1276	1.0691	2.0707	0.96862	0.12811	0.46565	myb-like transcription factor-like protein
AC165178.2_FG004	1.5809	1.7288	2.5	3.3143	2.1189	2.0873	myb-related protein 306-like
GRMZM2G175232	-0.53007	-0.23039	-0.31874	-0.2785	-0.54716	-1.1449	myb-related protein hv33
GRMZM2G097638	0.23155	-0.069997	0.14548	-1.405	-1.3285	-1.2414	myb-related protein zm1
GRMZM2G097636	0.16385	-0.40065	-1.4858	-0.52874	-0.75805	-0.67045	myb-related protein zm1
GRMZM2G006352	-1.1183	-0.92129	-2.1906	-0.76444	-1.3297	-1.7192	myb-related transcription factor lbm2-like
GRMZM2G151205	0.91511	0.87365	-0.46284	2.046	1.4155	0.47716	myb-related transcription factor lbm2-like
GRMZM2G108609	-1.8995	-1.3595	-1.7689	-0.30203	-4.9441	-3.1658	myrcene chloroplastic-like
GRMZM2G017382	-0.26281	0.17501	-0.26264	0.55093	-0.3502	-1.5335	myristoyl-acyl carrier protein chloroplastic-like
GRMZM2G172904	1.1651	1.1789	1.6808	1.387	1.6273	1.9531	n7 protein
GRMZM5G884151	-0.91594	-1.2515	-1.5	-1.3164	-0.91327	-1.5856	--NA--
GRMZM2G354834	0.33355	-0.66258	-0.26424	-1.1141	-0.087752	-0.46448	--NA--
GRMZM5G876638	0.87183	0.92826	1.0723	2.4413	1.2454	0.8893	--NA--
GRMZM2G353834	1.1699	0.39609	3.5838	2.8668	3.0252	0.566	--NA--
GRMZM2G055059	2.2051	2.8256	1.2934	4.2094	4.6183	3.6338	--NA--
AC217241.3_FG004	3.0436	Inf	5.1052	5.5128	3.2856	1.9361	--NA--
GRMZM5G891656	-0.88816	-1.9626	-1.7474	4.0371	-3.821	-3.792	--NA--
GRMZM2G129140	0.9799	0.78047	-2.2254	-1.0164	-3.6601	0.78463	--NA--
GRMZM2G382035	0.44883	-0.7515	-2.4448	0.70855	-2.1648	-2.2865	--NA--
GRMZM2G173257	-0.4381	-0.21072	-1.7635	-1.2211	-2.0609	-2.5848	--NA--
GRMZM2G177991	-0.80458	-1.9318	-2.8989	-1.8089	-1.8717	-1.9525	--NA--
GRMZM2G356439	1.0132	-0.65224	-0.86195	-0.68873	-1.7141	-0.77702	--NA--
GRMZM2G416935	1.2175	-1.2215	-1.0966	0.19221	-1.5089	-1.1062	--NA--
GRMZM2G160515	-0.50786	-1.5604	-1.9624	-0.074409	-1.4993	-1.5289	--NA--
GRMZM2G420883	0.55478	0.31961	-1.2222	-0.53563	-1.3857	-1.3927	--NA--
GRMZM2G413482	-2.0775	-1.2261	-0.086334	-1.1829	-1.3834	-0.97782	--NA--
GRMZM2G554483	-0.090527	-0.75612	-2.4112	-1.3292	-1.1904	-1.3382	--NA--
GRMZM2G164542	0.22905	-0.37628	-0.041375	-0.13785	-1.1662	-0.7972	--NA--
GRMZM2G130055	-0.085281	0.19265	-0.65047	-0.07308	-1.0939	0.2697	--NA--
GRMZM2G063156	-0.31028	-0.40163	-0.3144	-0.46486	-1.0247	-0.84342	--NA--
GRMZM2G066197	0.12907	0.14187	-1.0365	0.038178	-1.0059	-0.71786	--NA--
GRMZM2G476848	0.084506	-0.43758	-0.33498	0.37348	-1.0017	-0.14611	--NA--
GRMZM2G131262	0.5938	0.038948	0.83819	0.38288	1.0097	0.83035	--NA--
AC206165.3_FG009	1.5005	1.0933	1.6976	1.2324	1.0633	1.8522	--NA--
GRMZM2G002910	0.69588	0.58576	0.26999	0.1834	1.0883	0.31195	--NA--
GRMZM5G837754	0.77464	0.596	0.78329	0.39008	1.1735	0.78734	--NA--
GRMZM2G317743	0.87729	0.55459	0.6248	-0.42058	1.2006	-0.33318	--NA--
GRMZM5G868730	0.88226	0.076971	0.97577	0.46812	1.2084	1.2302	--NA--
GRMZM2G108527	1.7442	1.494	1.3511	0.47221	1.2399	0.098542	--NA--
GRMZM2G013920	1.8173	-1.0959	-0.5693	2.0357	1.245	-0.34061	--NA--
GRMZM2G104673	-0.27151	0.2416	0.33284	0.8147	1.2884	-0.065332	--NA--
GRMZM5G804181	0.51391	0.5142	0.017367	-0.48082	1.3115	0.10634	--NA--
GRMZM5G859526	1.3686	0.68657	1.1975	0.76503	1.3901	0.82696	--NA--
GRMZM2G382379	0.5654	-0.40219	1.5095	0.9933	1.7882	2.6629	--NA--
GRMZM2G425993	3.5178	-1.1147	NA	1.8643	1.8083	1.9114	--NA--
GRMZM5G855743	0.71248	0.54496	-1.3323	1.7971	1.8444	-0.021195	--NA--
AC225173.3_FG002	1.4593	#NAME?	0.50349	1.6762	1.8656	0.91972	--NA--
GRMZM2G076989	1.2359	0.96798	1.5374	0.76702	1.8847	1.1186	--NA--
GRMZM2G106511	0.53278	1.4483	0.63505	0.68673	2.0468	2.4346	--NA--
GRMZM2G027479	0.9879	1.2713	0.92822	1.1138	2.3127	0.084683	--NA--
AC203359.3_FG001	1.0237	2.3765	2.6902	2.6684	2.3728	2.9152	--NA--
GRMZM2G091743	0.81569	-0.64582	1.879	1.705	2.5687	-0.6882	--NA--
GRMZM2G105587	1.6084	2.0627	2.6556	0.4395	3.7547	3.1794	--NA--
AC188583.4_FG003	1.8916	2.0128	3.84	0.51226	5.0401	3.5888	--NA--
GRMZM2G380656	3.5586	Inf	2.6403	Inf	5.6159	4.1312	--NA--
GRMZM2G422955	-2.5664	0.49698	-1.3066	-0.73369	-1.4437	-5.2556	--NA--
GRMZM2G020781	-7.1872	-2.3516	-1.889	-2.8517	-1.289	-4.374	--NA--
GRMZM2G462047	0.71144	-2.8421	-2.0625	0.21629	-0.1127	-3.1494	--NA--
GRMZM2G102860	-1.4899	-0.96115	-2.0999	0.28062	-0.60196	-2.9395	--NA--
GRMZM2G061929	-0.88442	-0.38854	-1.3054	#NAME?	-4.4704	-2.822	--NA--
GRMZM2G016312	-2.4408	-2.2811	-1.4068	-2.0018	-4.2099	-2.5899	--NA--
GRMZM2G483598	-1.2505	0.72773	0.43929	-0.47327	0.64532	-2.5788	--NA--
GRMZM2G058036	-0.016347	-0.03067	-0.84219	-2.1965	-2.8309	-2.5723	--NA--
GRMZM2G000752	-0.42859	-1.0332	#NAME?	-0.3317	0.40696	-2.4431	--NA--
GRMZM2G429188	-4.0288	#NAME?	1.0993	0.54029	-0.87288	-2.2101	--NA--
GRMZM2G079321	0.37588	-0.016564	1.2434	0.42115	0.61802	-2.1436	--NA--
GRMZM5G841684	-0.36287	-1.3182	-0.062241	-2.1708	-0.79004	-2.0906	--NA--
GRMZM5G842556	-0.18175	#NAME?	-0.90517	0.0093109	-0.66235	-1.999	--NA--
GRMZM5G862276	0.13571	#NAME?	#NAME?	-0.24431	0.1744	-1.9642	--NA--
AC212225.3_FG001	-2.9075	NA	NA	1.327	1.0665	-1.9579	--NA--
GRMZM2G409753	-0.62831	2.2845	0.66118	-1.0114	-1.1546	-1.8426	--NA--
GRMZM2G105173	-0.30806	-0.17868	-1.0135	1.2621	-0.18902	-1.8006	--NA--
AC198414.2_FG001	0.22377	NA	Inf	-1.5602	-0.99051	-1.6497	--NA--
GRMZM2G133175	-0.22395	-0.2568	0.39164	-0.50091	-0.92664	-1.6374	--NA--
GRMZM2G097469	-0.38668	0.10675	-0.3751	0.29784	-0.63995	-1.6276	--NA--
GRMZM2G093320	-0.18316	0.16595	0.64824	0.675	0.53583	-1.5382	--NA--
GRMZM2G152189	0.092575	0.13283	-0.47025	0.24856	-0.23344	-1.506	--NA--
GRMZM2G057841	0.33169	-0.19279	-1.6129	-0.38863	0.13363	-1.4722	--NA--
GRMZM2G179550	-0.38878	-0.43359	-1.9151	0.13237	-0.52467	-1.4186	--NA--
GRMZM2G419455	0.79775	-1.6771	-4.187	1.2694	-0.25544	-1.3826	--NA--
GRMZM2G366910	0.58382	-0.13344	-2.0602	1.1368	-0.72906	-1.3643	--NA--
GRMZM2G103748	-0.078084	-0.43442	-1.3894	-1.156	-0.7818	-1.3592	--NA--
GRMZM2G589470	-0.32149	-0.31965	-0.92708	-0.85971	-0.27923	-1.3353	--NA--
AC177924.2_FG003	0.35735	-0.81694	-1.5449	1.0641	0.049192	-1.3334	--NA--
GRMZM2G355806	-0.052907	-0.016608	-0.51595	-0.24552	-0.40011	-1.2294	--NA--
GRMZM2G552956	-0.38583	1.16	-0.67178	-0.36545	-0.99281	-1.2134	--NA--
GRMZM2G174719	-0.3645	-0.20443	-0.91727	-0.28416	-0.31246	-1.1635	--NA--
GRMZM2G067315	0.14751	-0.45311	-0.46459	-0.92976	-0.72473	-1.1258	--NA--
GRMZM2G002420	-0.54912	-0.49085	0.7139	-0.22524	-0.31333	1.0906	--NA--
GRMZM2G407273	-0.11217	-0.10377	0.40502	-0.078929	0.042248	1.094	--NA--
GRMZM2G058896	-0.23349	-0.048966	0.22038	0.14948	0.10221	1.1197	--NA--
GRMZM5G857090	0.43865	-0.94514	0.41636	-0.24127	-0.1215	1.1857	--NA--
GRMZM2G375249	1.0978	0.28205	1.0028	0.635	0.81681	1.2141	--NA--
GRMZM2G304926	0.017188	-0.040564	0.70303	-0.41705	-0.025215	1.2194	--NA--
GRMZM5G841343	1.3293	0.70403	1.3721	0.33577	1.1195	1.2374	--NA--
GRMZM2G087809	0.91212	-0.13668	0.73925	0.87643	-0.32724	1.2549	--NA--
GRMZM2G105627	0.086354	0.42824	0.75914	0.12251	0.30223	1.284	--NA--
GRMZM2G080466	-0.16796	-0.74068	1.3576	-0.72257	0.05382	1.2875	--NA--
GRMZM2G146541	-0.19466	-0.19553	0.13336	0.12681	0.22808	1.3914	--NA--
GRMZM2G396029	-0.73018	0.59463	0.041564	-0.18817	-0.29123	1.417	--NA--
GRMZM2G579497	-0.37384	0.5645	0.56703	-0.35155	0.073998	1.4303	--NA--
GRMZM2G424397	-0.28208	-0.34158	0.90429	-0.55568	-0.44286	1.6128	--NA--
GRMZM2G416644	0.35051	0.1712	1.2905	0.54346	0.70996	1.6882	--NA--
AC187262.4_FG007	-0.90187	-1.4153	1.9993	-0.051401	-0.09957	2.266	--NA--
GRMZM5G805382	2.7122	2.2205	1.9676	0.98024	2.7317	2.3119	--NA--
GRMZM2G434425	1.2524	0.75689	1.2511	1.4002	1.2494	2.4199	--NA--
GRMZM2G316362	0.28301	0.47964	1.4973	1.171	2.839	4.2312	--NA--
GRMZM2G081251	-1.4749	-0.90712	0.21612	-0.42002	-1.0006	0.1694	--NA--
GRMZM2G146004	1.2513	-0.31807	-0.44797	-0.43511	-0.53491	-0.71658	--NA--
GRMZM2G061439	3.03	Inf	1.2417	0.73781	0.25221	-0.80384	--NA--
GRMZM2G478430	0.21608	-1.2813	0.5711	-0.73895	-0.41648	-0.26167	--NA--
GRMZM2G128466	-0.15682	-1.1162	-0.29722	1.1138	-0.39336	-1.107	--NA--
GRMZM2G377743	0.0087172	-0.59132	-2.1177	-0.77	-1.6167	-1.5728	--NA--
GRMZM5G892921	-0.046869	-0.2954	-1.8216	1.3268	0.061691	-0.53293	--NA--
GRMZM2G125853	-0.88428	-1.0962	-1.4427	-1.3652	-0.1164	-1.0366	--NA--
GRMZM2G427054	0.58112	-0.068926	1.1379	-0.31729	0.34133	0.6884	--NA--
GRMZM5G822895	0.90554	0.5218	1.255	0.58135	0.28817	0.98593	--NA--
GRMZM5G884229	0.47287	0.66742	1.6177	0.94988	0.28366	0.62367	--NA--
AC199043.2_FG002	0.30203	-0.28766	1.6986	0.40966	0.25519	-0.060745	--NA--
GRMZM2G559822	1.3997	0.61929	1.8953	-0.19012	0.6454	1.0698	--NA--
GRMZM2G436856	2.9414	1.0203	3.4213	2.6918	0.896	1.2517	--NA--
GRMZM2G069444	0.086856	-1.0763	0.26095	-1.277	-0.012708	-0.20727	---NA---
GRMZM2G311500	-0.18715	-0.67095	-0.46541	-0.10754	-1.8489	-1.6685	---NA---
GRMZM2G118759	-1.0272	-1.4309	-0.8505	-0.39905	-1.0188	-0.33698	---NA---
GRMZM2G372633	0.75526	0.19827	0.14923	0.37234	1.3092	1.2629	---NA---
GRMZM2G155392	-0.4469	-0.80361	-1.5269	-0.67866	-0.26863	-1.4041	---NA---
GRMZM2G154789	-0.11454	-0.57906	-1.1584	-0.088379	-0.33007	-1.2785	---NA---
GRMZM2G074585	-0.16746	-0.40084	1.4491	0.76014	-0.082131	1.6602	---NA---
GRMZM2G404530	0.76318	-0.84867	-2.983	-0.29728	0.047071	-1.045	---NA---
GRMZM2G062009	0.68279	0.80539	0.46841	1.016	1.0618	0.67311	nac domain ipr003441
GRMZM2G475014	-2.0074	-2.2208	-3.0284	-1.4861	-1.9915	-4.4306	nac domain ipr003441
GRMZM2G011598	-0.13518	-0.68982	-2.2204	-0.70028	-0.95482	-1.3447	nac domain ipr003441
GRMZM2G115721	-0.21538	0.0719	-0.43664	0.48299	-0.32233	-1.3199	nac domain ipr003441
GRMZM2G134717	-0.4395	-0.067818	-0.22316	-0.30045	0.049839	-1.0373	nac domain ipr003441
GRMZM2G140901	1.5061	0.3779	-0.36057	0.45156	0.22315	-0.091418	nac domain ipr003441
GRMZM2G059428	-0.58109	-1.3281	-3.0151	0.23952	-2.3429	-1.7364	nac domain ipr003441
GRMZM2G126817	-0.13439	-1.1475	-1.9885	-1.1871	-1.8431	-1.009	nac domain ipr003441
GRMZM2G146380	0.78016	0.15977	-0.60388	1.1403	1.1782	-0.12156	nac domain protein nac5
GRMZM2G074358	-1.5314	-1.6191	-2.5004	-0.49373	-1.9569	-2.6106	nac domain-containing
GRMZM2G167018	-0.36205	-0.55538	-1.3362	0.11606	-0.38776	-1.1676	nac domain-containing protein 21 22
GRMZM2G081930	1.5452	0.59001	0.092063	1.467	0.34995	0.22874	nac domain-containing protein 21 22
GRMZM2G156977	0.49863	1.0548	0.64536	0.21839	0.87712	-0.024727	nac domain-containing protein 21 22
GRMZM2G163251	0.35665	-1.6705	-1.845	-0.41234	-1.3957	-1.165	nac domain-containing protein 42-like
GRMZM2G316840	-1.4282	-1.1991	-1.8783	-1.3816	-1.4185	-2.3158	nac domain-containing protein 68-like
GRMZM2G018436	0.050034	-0.039855	-1.7776	-0.60039	-0.43085	-1.4005	nac domain-containing protein 77
GRMZM2G172264	-3.3027	-2.3019	-0.023015	-0.51342	-1.415	-2.4584	nac domain-containing protein 90-like
GRMZM5G832473	-0.13821	-0.18641	-1.0276	-0.40957	-0.86861	-1.131	nac domain-containing protein 90-like
GRMZM2G147867	0.13065	-1.764	-0.65103	-0.92035	-0.88124	-1.4625	nac transcription factor
GRMZM2G180328	0.072914	-0.80568	-1.0948	0.07038	-0.28069	-0.19992	nac transcription factor
GRMZM2G079632	0.19063	-0.18085	-1.7827	-0.17524	-0.74184	-1.2334	nac1 transcription factor
GRMZM2G162739	-0.28372	-0.0064354	-0.34957	-0.11935	-0.74731	-1.169	nac1 transcription factor
GRMZM2G125196	0.89584	-1.4649	-1.6002	1.196	0.10965	-4.1455	nadp-dependent oxidoreductase expressed
GRMZM2G563190	-0.92028	-0.55693	0.28865	-1.612	-1.3984	-1.0176	nadph dehydrogenase
GRMZM2G026930	-2.6794	-0.21747	-1.4786	-3.5957	-2.911	-2.2127	nadph-dependent reductase
GRMZM2G142680	0.57813	0.78866	0.93825	0.48909	1.5297	0.92975	nb-arc domain containing expressed
AC203972.3_FG001	-0.26511	-0.40696	-1.685	-0.13412	-0.53653	-1.2883	nb-arc domain containing expressed
GRMZM2G163507	-0.51827	-0.87447	-1.5152	-0.16244	-0.60657	-1.1611	nb-arc domain containing expressed
GRMZM2G012933	-0.76097	-0.12167	-1.4309	0.18838	-0.81849	-1.6069	nb-arc domain containing protein
GRMZM2G160710	-0.38776	-1.3937	-2.1461	-0.99891	-1.8028	-1.6199	nbs-lrr class disease resistance protein
GRMZM2G397788	0.070635	0.19299	1.5971	0.010558	0.7894	2.1518	nbs-lrr class disease resistance protein
GRMZM2G178704	-0.29002	-0.74281	-1.3261	-0.84379	-1.5369	-1.4378	nbs-lrr disease resistance protein
GRMZM2G169584	-0.40802	-0.14096	-0.76137	0.20948	-0.40938	-1.4177	nbs-lrr-like protein
GRMZM2G124802	0.65082	0.68636	1.3483	0.65441	1.1603	1.0004	nc domain-containing protein
GRMZM2G147452	-0.17013	-0.08092	0.80631	0.36989	0.16596	1.2211	nc domain-containing protein
GRMZM2G075958	1.7949	1.8977	2.1621	3.8713	2.1949	1.0916	ndh-dependent cyclic electron flow 1
GRMZM5G842965	-0.26806	-0.77259	-2.4583	-0.44441	-0.85742	-1.5839	negatively light-regulated protein
GRMZM2G123394	-2.543	0.4943	-1.7877	-1.1302	-2.4729	-1.4704	nematode-resistance protein
GRMZM2G003682	-0.42311	-0.21494	-1.0148	-0.6244	-1.3342	-1.4159	nematode-resistance protein
GRMZM2G075260	0.12774	0.18557	0.88933	0.34665	0.39539	1.1568	nhl repeat-containing protein
GRMZM2G096958	1.253	2.0788	1.3146	1.96	0.61946	0.69371	nicotianamine aminotransferase
GRMZM2G412604	1.0881	0.5723	-0.23029	2.2868	0.64697	0.76295	nicotianamine aminotransferase
GRMZM2G385200	1.4384	3.0087	2.9271	2.1369	0.81828	0.62457	nicotianamine synthase 1
AC233955.1_FG003	0.8206	3.172	2.1035	2.17	0.65806	0.24322	nicotianamine synthase 1
GRMZM2G704488	1.0137	3.0268	1.7347	2.2384	0.45574	0.46788	nicotianamine synthase 1
GRMZM2G034956	1.4833	3.4958	1.5872	2.3582	0.82647	0.63261	nicotianamine synthase 1
GRMZM2G478568	1.1063	-0.40929	-1.7187	-0.057896	0.048507	-0.80068	nicotianamine synthase 3
GRMZM2G030036	1.0738	3.1866	2.2131	2.6298	0.66812	0.57526	nicotianamine synthase expressed
GRMZM2G124785	1.1239	3.1099	1.9255	2.6561	0.61441	0.53413	nicotianamine synthase expressed
GRMZM2G043926	1.897	2.9688	2.7039	2.915	3.968	2.395	nitrate chlorate transporter
GRMZM2G428027	1.6959	Inf	1.6321	0.7555	0.88153	-1.2463	nitrate reductase
GRMZM5G878558	1.1636	1.077	0.00010062	0.42893	0.40535	-0.40285	nitrate reductase
GRMZM2G150468	1.5911	#NAME?	-1.3628	0.31358	-3.8063	-1.0987	nitrate transporter
GRMZM2G176253	-0.17575	-0.42141	-0.31024	-1.0698	-1.4517	-1.4264	nitrate transporter
GRMZM2G064091	-2.1704	-2.4805	-2.2165	#NAME?	#NAME?	-1.7488	nitrate transporter
GRMZM2G044851	-1.1351	-1.4551	-1.5983	-1.8195	-2.6326	-1.9757	nitrate transporter -like
GRMZM2G138731	-0.7772	-0.50007	-1.0089	-0.88446	-0.68318	-1.9506	nitrate transporter -like
GRMZM2G161483	0.7287	0.8363	1.8105	0.81937	1.0316	2.8592	nitrate transporter -like
GRMZM2G161459	1.3118	0.70643	0.89153	0.074764	0.29093	-0.21745	nitrate transporter -like
GRMZM2G034791	-1.1482	-0.57919	-0.60586	-1.1625	-2.4522	-0.69461	nitric oxide synthase interacting protein
GRMZM2G082184	-0.28363	-0.029504	-1.0174	0.091482	-0.23244	-1.1063	nod26-like major intrinsic protein
GRMZM2G137108	0.9526	-1.1089	1.8712	1.3942	1.1227	2.3955	nod26-like major intrinsic protein
GRMZM2G108265	-0.78647	-0.034946	-0.5975	-0.82197	-0.80763	-1.4703	nodulation protein h-like
GRMZM2G169636	0.96349	1.0855	2.4624	3.0094	2.5577	1.6215	nodulation signaling pathway 1 protein
GRMZM2G359304	-1.0769	-0.49593	-0.82905	-0.22389	0.10823	0.69422	nodulation signaling pathway 1 protein
GRMZM2G055263	0.37639	0.39849	0.16752	1.5192	1.0638	0.2052	nodulation-signaling pathway 2
GRMZM2G467893	-0.98856	-1.2723	-1.9192	-0.017743	-1.8143	-1.4251	nodule-specific protein
GRMZM2G458494	-0.11435	0.27868	-0.5848	-0.3382	-0.99749	-1.1006	nodule-specific protein
GRMZM2G574534	-0.3403	-0.47904	-0.9641	-0.51111	-0.75344	-1.0975	nodule-specific protein
GRMZM2G024808	0.28829	0.18094	0.72227	0.29926	0.60046	1.2769	nodule-specific protein
GRMZM2G179679	1.8105	2.0521	1.7087	0.5285	1.2599	0.82837	nodulin 3 family protein
GRMZM2G041980	0.0042451	-0.33294	0.2203	-1.572	-0.66025	-1.1703	nodulin-26 like intrinsic protein
GRMZM2G140805	-0.93469	-1.4694	-1.4798	-1.6183	-1.5466	-1.4017	nodulin-like protein
GRMZM2G102737	-0.38028	-0.50982	-0.60635	-0.52976	-1.0613	-1.1529	nodulin-like protein
GRMZM5G826658	-0.7268	0.238	-0.066017	-0.01626	0.0090879	-1.0532	nodulin-like protein
GRMZM2G174699	-1.6735	-0.65141	-1.8712	-2.8391	-1.9464	-1.9258	non-cyanogenic beta-glucosidase precursor
GRMZM2G426467	0.053364	0.10156	-0.21707	0.78723	-0.1574	-1.0077	non-cyanogenic beta-glucosidase precursor
GRMZM2G076946	1.0895	2.1724	1.2608	3.2626	1.4557	1.4054	non-cyanogenic beta-glucosidase precursor
GRMZM2G077015	1.3493	2.597	1.4617	1.6046	2.6963	1.0894	non-cyanogenic beta-glucosidase precursor
GRMZM2G025026	0.98339	2.9992	2.1276	1.9595	2.6319	-0.71359	nonspecific lipid-transfer protein 3 precursor
GRMZM5G850455	-0.013989	-0.84611	0.92659	-1.4921	0.051652	1.7207	non-specific lipid-transfer protein at2g13820-like
GRMZM2G329655	0.13436	1.0994	1.1958	0.44225	0.52034	0.52613	n-terminal domain containing expressed
GRMZM5G866699	0.40076	-0.52142	-1.111	-0.10444	-0.38524	-1.9117	nuclear transcription factor y subunit b-3
GRMZM2G384528	0.065343	-0.23508	-0.99166	-0.59293	-0.9945	-1.4907	nuclear transcription factor y subunit b-3
GRMZM2G169884	-4.3067	-0.96413	-1.4196	-3.1987	-1.2051	-3.0104	nuclear transcription factor y subunit b-5-like
GRMZM2G173654	-0.039229	1.0832	1.4332	1.0852	1.3646	1.7776	nuclear transport factor 2
GRMZM2G167758	0.12887	-0.43552	-1.1423	-0.1707	-0.067005	-0.81983	nuclear transport factor 2 family protein
GRMZM2G041352	-1.0599	0.65545	1.3236	0.21583	0.54187	1.1617	nuclease s1
GRMZM2G320287	-0.26922	4.2774	3.0925	-0.75379	1.9763	1.2332	nucleic acid binding
GRMZM2G061897	0.086706	-0.82106	-1.1462	-0.33434	-0.97513	-1.3201	nucleic acid binding
GRMZM2G048154	0.019615	-0.31546	-1.7506	0.020829	-0.37377	-1.116	nucleic acid binding
GRMZM2G003234	0.050054	-0.27427	1.3318	0.30012	0.85846	1.6359	nucleic acid binding
GRMZM5G804618	0.025125	-1.7612	-3.2322	3.0893	-3.6974	-1.332	nucleic acid binding
GRMZM5G801627	1.2426	1.1372	1.366	0.90068	1.5197	0.6935	nucleic acid binding protein
GRMZM2G085582	-0.070154	-0.061049	0.49855	0.035714	0.28731	1.0012	nucleic acid binding protein
GRMZM2G108677	0.08209	0.30602	0.28663	0.08472	0.061702	1.1204	nucleic acid binding protein
GRMZM2G036134	0.15348	-0.27383	1.0408	-0.037901	0.36735	2.1853	nucleoid dna-binding-like protein
GRMZM2G136453	-0.22299	0.38465	0.37259	-0.30704	1.0603	-0.13756	nucleotide pyrophosphatase phosphodiesterase
GRMZM2G316778	-0.51682	1.371	3.0977	0.80302	0.45133	1.4618	nucleotide-diphospho-sugar transferases superfamily protein
GRMZM2G005233	0.658	0.91206	0.3813	0.27698	1.0236	0.28594	nudix hydrolase 13
GRMZM2G138355	1.5049	-0.077649	-0.28029	0.44515	1.3119	0.61347	nudix hydrolase 13
GRMZM2G043575	-0.96908	-1.1317	-0.94153	-1.2812	-0.72416	-2.4138	nudix hydrolase 13
GRMZM2G308595	1.1762	1.3065	-1.0017	0.29498	-0.38739	-0.4188	nudix hydrolase 4
GRMZM2G057963	-0.051196	-0.44797	0.65748	-0.27026	-1.0241	-1.0839	nudix hydrolase mitochondrial-like
GRMZM2G076394	-0.29654	-0.31265	-1.7944	-0.47161	-0.52989	-1.3617	o-acetyltransferase-like protein
GRMZM2G150952	1.7132	0.34549	-0.41254	1.6117	0.93052	0.062445	obp3-responsive protein 1
GRMZM2G444748	-0.669	0.12639	2.2231	0.47867	0.88749	1.8085	ocs element-binding factor 1
GRMZM2G048910	-0.1446	0.58013	-0.52779	-0.51828	-2.8236	-1.4146	odorant 1 protein
GRMZM2G116629	-1.9648	-1.9226	-2.5507	-0.27595	-3.7862	-2.8165	o-glucosyltransferase rumi homolog
GRMZM5G846916	-1.5738	-1.9416	-2.4704	-0.37736	-1.1	-1.5431	o-glycosyl hydrolases family 17 protein
GRMZM2G096435	-0.4384	-1.0327	-1.6071	-0.31119	0.097265	-0.40944	oleosin bn-v
GRMZM2G400602	1.1669	0.47589	-0.039206	1.1859	0.5628	-0.20495	oligopeptide transporter
GRMZM2G354558	-0.70196	-0.39398	0.19891	-0.31563	-0.32933	-1.0163	omega-3 fatty acid desaturase
GRMZM2G056546	0.55404	0.85925	-0.090397	-0.19567	0.70874	1.6532	omega-3 fatty acid desaturase
GRMZM2G169240	1.3315	0.94454	2.9542	2.2193	1.2509	2.4449	omega-6 fatty acid endoplasmic reticulum isozyme 2
GRMZM2G169261	1.394	0.29869	1.6122	1.8918	0.8219	1.6285	omega-6 fatty acid endoplasmic reticulum isozyme 2
GRMZM2G349791	0.19035	0.14034	-0.010426	0.44499	1.3353	0.67168	o-methyltransferase family expressed
GRMZM2G147491	0.60774	0.59295	0.15062	1.113	2.4508	1.0114	o-methyltransferase family expressed
GRMZM2G141026	-2.2276	-0.67143	-1.015	-0.82238	-1.7568	-1.7365	o-methyltransferase zrp4
GRMZM2G023152	-0.68387	-1.1113	-2.2195	-1.035	-1.7321	-2.8222	o-methyltransferase zrp4
GRMZM2G140996	-1.1741	-0.73252	-1.2384	-0.85645	-1.2684	-2.0484	o-methyltransferase zrp4
GRMZM2G041866	1.3887	0.69216	1.262	0.85852	1.9825	0.94561	o-methyltransferase zrp4
GRMZM2G059465	0.53664	1.2869	2.885	2.4414	2.6287	1.8721	o-methyltransferase zrp4
GRMZM2G124799	-2.1004	2.141	0.36216	#NAME?	-0.71211	-3.8867	o-methyltransferase zrp4
GRMZM2G099297	-1.1549	0.1634	0.93747	0.30882	0.63898	2.1565	o-methyltransferase zrp4
GRMZM2G408458	-0.30332	1.4449	2.7112	2.0402	2.0099	3.6752	o-methyltransferase zrp4
GRMZM2G127418	-2.649	-1.5968	-0.94628	-1.5136	-0.85114	-0.696	o-methyltransferase zrp4
GRMZM2G336824	-0.33213	-0.60064	-1.0029	0.29852	-0.23322	-0.56704	o-methyltransferase zrp4
GRMZM2G143469	0.54326	-0.53928	0.059908	-0.31106	-0.86147	-1.376	one-helix protein
AC219006.2_FG006	0.77179	0.81016	0.94114	0.46978	1.1252	0.71794	organic anion transporter
GRMZM2G019974	-0.01904	-0.16787	0.77575	1.4593	0.48044	1.9463	organic cation transporter
GRMZM2G052288	-0.77443	-0.46032	-2.7313	0.68801	-0.57779	-1.1174	ornithine decarboxylase
GRMZM2G140824	-1.1035	-0.76512	-2.5174	-0.23482	-0.60572	-1.2277	ornithine decarboxylase
GRMZM2G139460	-0.26636	-0.17111	-0.99961	-0.26883	-0.72809	-1.0451	Os01g0794100
GRMZM2G177491	0.34028	-1.0506	1.1445	1.1302	-0.28918	0.96376	Os04g0639000
GRMZM2G536825	0.51904	0.41291	0.29282	0.94714	1.1427	0.33651	Os08g0432000
AC196726.2_FG001	-1.1475	0.26772	-0.5067	0.21312	-1.41	-1.3803	Os08g0540900
GRMZM2G371462	-0.91718	-0.63663	-0.44343	0.18607	-1.2317	-0.91777	Os10g0364900
GRMZM2G037043	-0.57975	-3.145	-1.373	-0.75316	-0.61028	-0.037911	ovate family protein 14
AC198725.4_FG004	0.63746	0.635	0.87745	0.63898	1.3819	1.5757	ovate protein
GRMZM2G169973	-0.47051	-0.93008	-0.29591	-0.677	-0.05698	-1.1937	ovate protein
GRMZM2G113349	1.11	0.83568	0.88993	2.3838	2.0805	1.8795	oxygen-evolving enhancer protein 1
GRMZM2G010048	-1.6739	-3.3439	-2.4134	-1.019	-3.2116	-1.9371	p21 expressed
GRMZM2G167549	0.41825	0.6339	0.56887	-0.32282	1.1354	0.82618	p450
GRMZM2G117378	-0.17293	-1.644	-3.8979	0.33496	-1.2742	-1.4457	patatin group a-3-like
GRMZM5G814389	0.85633	0.85989	0.88109	1.3266	1.3462	0.56757	patatin t5
GRMZM5G865811	-0.82491	-0.42713	-1.0272	0.081696	-1.235	-1.3892	patatin t5
GRMZM2G154523	-2.4647	-0.49532	0.97171	-0.63994	-0.38743	-1.5608	patatin t5 precursor
GRMZM2G414047	-0.13077	-0.83646	-0.55654	-0.097165	-1.1896	-1.2231	patatin-like phospholipase family expressed
GRMZM2G123805	0.59868	0.97676	0.42938	0.71342	1.3256	0.34435	patatin-like protein
GRMZM2G008406	0.34079	0.5028	1.8144	0.22239	1.2984	2.4116	pathogenesis-related protein
GRMZM2G112488	-1.9284	-1.0866	-1.0081	-0.60761	-1.9938	-1.737	pathogenesis-related protein 1
GRMZM2G156857	1.2856	0.81501	1.751	1.4766	1.8671	1.5312	pathogenesis-related protein 1
GRMZM2G112538	-0.48834	-0.47224	0.1816	-0.51191	-0.88626	-1.1443	pathogenesis-related protein 1
GRMZM2G075283	-1.2755	-2.2603	-3.5094	0.81837	-2.6595	-1.9635	pathogenesis-related protein 10
GRMZM2G117971	-1.3335	-2.3653	-3.1706	1.4123	-3.0311	-1.4491	pathogenesis-related protein 4
GRMZM2G117942	-1.101	-2.0717	-3.0598	1.3105	-2.5593	-1.6352	pathogenesis-related protein 4
GRMZM2G136372	-1.5447	-2.0246	-2.4945	1.2655	-2.2911	-2.038	pathogenesis-related protein 5
GRMZM2G053493	-1.0661	-0.47785	-0.28893	1.0171	-1.1744	-0.16373	pathogenesis-related protein class i
GRMZM2G465226	-1.5814	-1.5184	-2.7396	0.0022058	-2.8619	-2.2288	pathogenesis-related protein class i
GRMZM2G456997	-1.0263	-1.1262	0.15781	-0.48309	-0.22212	-2.0014	pathogenesis-related protein class i
GRMZM2G039639	-1.215	-1.1155	-1.8898	0.39159	-2.0294	-1.9428	pathogenesis-related thaumatin-like protein
GRMZM2G400533	-2.2978	-1.6742	-1.6332	-0.59921	-2.0737	-2.0733	pdr-like abc transporter
GRMZM2G003411	-0.21112	-0.21169	-0.57679	-0.2906	-1.0303	-0.62728	pdr-like abc transporter
GRMZM2G143139	-0.59	-0.24645	-1.4892	-0.18459	-0.61645	-1.0065	pdr-like abc transporter
GRMZM5G874955	0.28773	-0.82685	-1.5078	0.38713	-1.1555	-0.81255	pdr-like abc transporter
GRMZM2G479906	0.53359	0.36535	-0.046913	1.3365	1.1833	0.17204	pdr-type abc transporter 9
AC194852.3_FG007	-0.67982	-0.94934	-2.7479	-0.93149	-2.3745	-1.9112	pectate lyase
GRMZM2G156365	1.0723	1.1518	1.7775	1.6361	1.6382	2.1012	pectin acetylesterase
GRMZM2G046618	-0.4978	0.036667	1.3075	-0.30612	-0.41947	0.94441	pectin methylesterase
GRMZM2G349428	-0.5941	-0.19868	-0.80108	-0.23581	-2.1143	-1.0385	pectinacetylesterase precursor
GRMZM2G175499	-0.23401	-0.80892	0.73596	0.25046	-0.20269	1.3687	pectinesterase
GRMZM2G019411	1.1147	1.0137	0.85457	0.95212	0.82145	0.59597	pectinesterase
AC233850.1_FG002	2.0429	0.51498	3.0431	3.0458	3.8931	3.5095	pectinesterase inhibitor domain containing protein precursor
GRMZM2G037411	-0.23191	-0.52184	-0.82176	-0.80138	-1.558	-1.6435	pectinesterase qrt1-like
GRMZM2G399433	0.044842	0.1004	-0.97383	-0.1609	-0.53954	-1.1279	pentatricopeptide repeat-containing protein
GRMZM2G137064	0.17773	0.074498	0.90293	0.42256	0.24066	1.2211	pentatricopeptide repeat-containing protein
GRMZM2G007372	0.7945	1.4911	0.65867	0.51478	0.98629	0.58115	pentatricopeptide repeat-containing protein
GRMZM5G894916	-0.080841	0.084785	-0.40115	0.14581	-0.54215	-1.5278	pentatricopeptide repeat-containing protein at3g22690-like
GRMZM2G050364	-0.78212	1.1635	1.6843	1.6901	0.41502	1.6627	pepsin a precursor
GRMZM2G419328	1.7485	2.1622	2.2679	2.4986	3.712	2.7721	peptide transport protein
GRMZM2G004653	-1.0526	-0.55028	-1.8598	-1.7772	-1.4595	-1.2535	peptide transporter
GRMZM2G012242	-0.59648	-1.4576	-2.2195	-0.09555	-1.3194	-1.8014	peptide transporter ptr2-like
GRMZM2G076313	-0.33062	-0.55524	-1.9445	-1.0768	-0.90488	-1.8122	peptide transporter ptr2-like
GRMZM2G375113	-0.26142	-0.49205	-1.2096	0.073349	-0.67768	-0.99804	peptide transporter ptr2-like
GRMZM5G865298	0.13973	0.10756	0.20278	1.2327	0.82217	1.939	peptide transporter ptr3-a-like
GRMZM2G117963	-1.7801	-0.28825	-2.276	-2.0009	-1.3507	-1.5861	peptide-n4-(n-acetyl-beta-glucosaminyl)asparagine amidase a-like
GRMZM2G132811	0.26637	-1.1106	0.051082	-0.23987	-1.4839	0.2825	peptidyl-prolyl cis-trans isomerase
GRMZM2G401848	-0.54873	-0.37065	-0.50175	-0.80509	0.02977	-1.0223	peptidyl-prolyl cis-trans isomerase
GRMZM2G063244	0.10563	0.1909	0.68812	-0.098329	-0.12845	1.0469	peptidyl-prolyl cis-trans isomerase
GRMZM5G858417	-0.28819	0.22755	-0.54991	0.55631	-0.32152	-1.9327	permease 1
GRMZM2G045781	-0.76905	-0.1997	1.0288	0.4046	0.021016	1.4395	permease i
GRMZM2G133475	-0.067666	0.15201	0.97906	1.1331	0.13445	-0.56009	peroxidase
GRMZM2G427815	-1.1747	-1.7264	-1.236	-2.7075	-2.7424	-3.217	peroxidase
GRMZM2G450233	-0.80269	-1.3795	-1.3685	0.025236	-1.6735	-2.0653	peroxidase
GRMZM2G060721	-0.088511	-0.60362	-1.8766	0.53293	-1.2824	-0.90715	peroxidase
GRMZM2G101221	1.4062	0.53974	1.802	0.49027	1.1737	1.8713	peroxidase
GRMZM2G450717	-0.91272	0.58828	0.52562	-0.43401	1.4743	0.014479	peroxidase
GRMZM2G042347	0.85093	-0.15961	-0.44897	0.019226	-0.013108	-1.002	peroxidase
GRMZM2G160327	-0.41771	-0.12902	0.67346	0.32619	-0.053646	1.2344	peroxidase
GRMZM2G081928	0.9037	0.074588	1.2123	0.31834	0.69699	1.7124	peroxidase
GRMZM2G048474	-0.22877	-0.66338	-0.35916	-0.25594	-1.4056	-0.78011	peroxidase 1 precursor
GRMZM2G370928	0.10144	-0.28524	-1.8939	0.885	-1.12	-0.92935	peroxidase 1 precursor
GRMZM2G089895	-0.41961	-0.043984	-0.36274	-0.10636	-0.42456	-1.2022	peroxidase 1 precursor
GRMZM2G122853	-0.67396	-0.20746	0.19067	-1.1994	-0.9849	-1.1525	peroxidase 1 precursor
GRMZM2G070603	-0.17729	-0.40575	-1.3211	0.45464	-0.81412	-0.70513	peroxidase 1 precursor
GRMZM2G104109	0.087722	-0.39748	-1.0075	0.17813	-0.54575	-0.5319	peroxidase 1 precursor
GRMZM2G136525	-0.11603	-0.87048	-0.51184	0.15237	-0.83084	-1.0593	peroxidase 12 precursor
GRMZM2G103342	-2.5254	-1.3089	-0.88815	0.053415	-1.3738	-0.056579	peroxidase 12-like
AC210003.2_FG004	0.18895	-0.32114	0.83265	-0.057108	0.27251	1.0907	peroxidase 16
AC230013.2_FG002	0.4743	0.6663	1.3712	0.69446	0.57987	1.7827	peroxidase 19
GRMZM2G138450	0.092942	-0.87643	3.034	0.46794	0.58612	2.0512	peroxidase 27
GRMZM2G150731	-1.1981	-1.1318	-1.8168	-0.31036	-2.2338	-1.7898	peroxidase 2-like
GRMZM2G133434	-2.9362	-0.38129	-1.4052	-2.5134	-1.6506	-1.4385	peroxidase 45 precursor
GRMZM2G095404	-0.20655	0.16827	-0.72796	0.57819	-0.37462	-1.7747	peroxidase 49 precursor
GRMZM2G405581	0.71892	0.56808	0.98614	0.53082	1.1917	1.2376	peroxidase 4-like
GRMZM2G471357	0.18274	-0.91159	-1.1236	-0.85124	-1.3146	-0.63239	peroxidase 52-like
GRMZM2G080689	0.22102	-1.2089	0.98807	0.15148	-0.24564	0.14449	peroxidase 52-like
GRMZM2G150893	0.82831	0.29708	1.0016	0.44008	0.86978	0.67961	peroxidase 54 precursor
GRMZM2G117365	0.062936	-0.73863	-3.2716	-1.0731	-1.7036	-1.9243	peroxidase 54-like
GRMZM2G076562	0.53328	-0.0065875	-1.8383	0.019944	0.044873	-1.1953	peroxidase 5-like
GRMZM2G022740	0.18831	-0.35776	-2.3372	0.17212	-0.24957	-1.038	peroxidase 5-like
GRMZM2G177792	-0.26845	-0.080973	-2.2869	-0.20658	-0.20139	-0.74597	peroxidase 5-like
GRMZM2G176085	-1.8629	-0.6567	-2.0884	-0.90864	-1.6125	-1.7322	peroxidase 73
GRMZM2G047656	-0.88443	-0.49903	-2.4794	-1.1046	-1.1612	-1.6322	peroxidase 73
GRMZM2G136042	0.47626	-0.36733	-0.38908	-0.32661	-0.54269	-1.0205	peroxidase 73
AC211164.5_FG004	0.42561	-0.086459	0.86199	0.21482	0.20072	1.0861	peroxidase 73
GRMZM2G010640	0.10018	-0.66924	-2.2357	-1.3272	-0.99507	-1.8188	peroxidase 7-like
GRMZM2G044049	-0.8925	-0.96002	-1.438	-0.018683	-1.6713	-0.98581	peroxidase family expressed
GRMZM2G024234	-0.2814	-0.38463	-1.2153	0.82881	-1.5577	-1.6486	peroxidase family expressed
GRMZM2G004984	-0.46349	-0.11854	-1.2309	1.0327	-1.513	-1.8132	peroxidase family expressed
GRMZM2G168073	-0.1324	-0.21824	-0.90135	0.86046	-1.3858	-1.8315	peroxidase family expressed
GRMZM2G040638	-0.68071	-0.095289	-0.85746	0.41616	-1.3587	-1.5717	peroxidase family expressed
GRMZM2G116902	-0.26047	-0.25812	-0.749	-0.79929	-0.36495	-1.5288	peroxidase n-like
GRMZM2G134947	-1.4316	-0.23314	-0.57896	-1.4294	0.72843	-1.1699	peroxidase n-like
GRMZM2G130904	-0.16843	0.13291	-0.40994	-0.66842	-0.026548	-1.0582	peroxidase n-like
AC198699.3_FG004	1.4324	1.3534	0.71221	1.8334	2.034	0.65346	peroxisomal -2-hydroxy-acid oxidase 2
GRMZM2G029824	-1.0838	0.14325	0.39521	0.32572	0.38201	1.4633	peroxisomal biogenesis factor 11 family protein
GRMZM2G119755	0.046582	-0.42444	-1.1789	0.25744	-0.35569	-0.64966	pgps d12
GRMZM5G896082	1.048	1.0494	0.88871	1.2104	1.3059	1.0308	pgr5-like protein 1a
GRMZM2G063917	-0.44832	-0.66459	-1.1001	-0.06298	-0.53802	-1.3728	phenylalanine ammonia-lyase
GRMZM2G441347	-0.34717	-0.004311	-0.38821	0.38428	-0.58255	-1.2198	phenylalanine ammonia-lyase
GRMZM2G118345	-0.32514	0.0010697	-0.62403	0.5866	-0.47527	-1.2081	phenylalanine ammonia-lyase
GRMZM2G334660	-0.48029	-0.60093	-1.7188	0.33024	-0.79757	-1.0757	phenylalanine ammonia-lyase
GRMZM2G170692	-0.28646	-0.25632	-1.0453	0.34441	-0.45534	-1.0447	phenylalanine ammonia-lyase
GRMZM2G086856	-0.40399	-1.2489	-0.75465	0.13335	-1.2506	-1.1634	pheromone receptor-like protein
GRMZM2G081214	-1.0296	-0.79249	-0.87252	-0.29396	-1.1142	-0.72973	phi-1
GRMZM2G380432	-1.6453	-0.74414	-1.2877	-1.2435	-2.4931	0.14756	phi-1-like phosphate-induced protein
GRMZM2G466545	-1.1933	-1.1268	-1.2958	-1.6619	-1.4508	-1.6454	pho1-like protein
GRMZM2G064657	-0.068847	0.38856	-0.39432	-0.83827	-0.2955	-1.0295	pho1-like protein
GRMZM2G015908	-0.82655	0.093119	0.91961	0.093381	-0.20002	1.0788	phosphatase phospho1
GRMZM5G836174	-3.2204	1.8573	1.5076	-0.40741	-1.8568	-1.1432	phosphatase phospho1
GRMZM2G112377	-1.0125	0.23333	-0.40388	-1.8474	-1.4049	-2.0037	phosphate transporter 6
GRMZM2G061568	0.24718	0.2461	-0.69593	-0.21131	-0.34673	-1.2398	phosphatidic acid phosphatase beta-like
GRMZM2G344857	0.0077401	-0.15765	0.67104	0.11495	0.17736	1.2601	phosphatidylinositol-4-phosphate 5-kinase
GRMZM2G028010	-0.087789	-0.031367	-0.28792	0.62669	-1.2483	-0.10769	phosphoadenosine phosphosulfate reductase family protein
GRMZM2G049541	-0.34907	-0.10602	0.35903	-1.0566	-2.0574	-0.39736	phosphoenolpyruvate carboxylase kinase
GRMZM2G060886	-2.086	-0.061136	-0.26521	-0.24779	-1.1669	-0.096627	phosphoethanolamine n-methyltransferase
GRMZM2G367638	0.065376	1.1226	1.0498	1.78	-0.020796	1.4588	phosphoglycerate mutase det1-like
GRMZM5G818213	-0.20207	-0.61485	-1.5281	-0.93953	-1.2607	-1.676	phospholipase a1- chloroplastic-like
GRMZM2G033820	-0.14296	0.29923	-0.25829	0.4375	-0.31381	-1.5916	phospholipase a2
GRMZM2G072578	1.0245	0.7821	1.2045	0.86049	1.4345	1.7336	phospholipase a2-like protein
GRMZM2G081719	0.65513	0.74871	1.0604	0.61908	1.1409	1.0176	phospholipase c 3-like
GRMZM2G160925	-0.17316	-0.47201	0.52813	0.3531	-1.3515	0.39674	phosphoribosylformylglycinamidine cyclo-ligase
GRMZM2G463280	0.14339	-0.34267	-0.80888	0.74874	-0.18299	-1.2442	phosphoribulokinase precursor
GRMZM2G127690	-0.027274	-0.58124	-0.59746	-0.57925	-1.0295	-0.56695	photoperiod responsive protein
GRMZM2G013342	-0.010184	-0.56685	-0.66249	-0.060246	-0.84792	-1.2151	photosystem i reaction center subunit ii
GRMZM2G024150	1.0842	-0.87009	-0.85185	0.43029	-0.11848	-1.0987	photosystem i reaction center subunit ii
GRMZM2G017290	-3.0899	-1.4099	0.48061	-0.70441	2.3885	-2.2626	photosystem i reaction center subunit iii
GRMZM2G364369	0.91081	-0.018636	-0.58513	-0.145	-0.16287	-1.4485	phytanoyl- dioxygenase domain-containing protein 1-like
GRMZM2G138008	-0.81853	-2.2522	-1.6648	-1.8612	-4.2818	-2.4605	phytochrome p450
GRMZM2G410515	0.48369	1.0259	0.65902	0.93927	0.83699	0.22812	phytoene desaturase
GRMZM2G149317	0.87159	1.0963	1.2235	1.7619	1.3965	0.90854	phytoene synthase 2
GRMZM2G171210	0.54992	0.43719	0.46302	1.3665	0.9515	1.287	phytosulfokine receptor precursor
GRMZM2G031317	-0.80376	-0.76548	-1.1922	-1.658	-0.88162	-1.3788	phytosulfokines 2 precursor
GRMZM2G101116	-0.53038	-0.91413	-0.97353	-1.6268	-0.59525	-1.6663	pirin-like protein
GRMZM2G082560	-2.3247	-1.4526	-2.9327	-2.534	#NAME?	-5.547	plant viral-response family protein
GRMZM2G039312	0.72155	1.0005	1.1635	1.3408	0.98673	0.37351	plant-specific domain tigr01568 family protein
GRMZM2G055737	-0.048086	-0.00034781	0.20233	0.093649	-0.078642	-1.0465	plant-specific domain tigr01568 family protein
GRMZM2G041761	-0.59767	0.22276	1.0379	0.55776	0.40421	1.4133	plant-specific domain tigr01568 family protein
GRMZM2G040673	0.79699	0.62672	1.1393	0.23119	0.45816	0.6152	plant-specific domain tigr01568 family protein
GRMZM2G137869	0.35907	0.66404	1.2869	0.44387	-0.2178	0.09792	plant-specific domain tigr01568 family protein
GRMZM2G154628	1.0458	0.4904	1.011	1.1321	0.39901	0.51795	plasma membrane intrinsic protein
GRMZM2G174807	0.5389	0.034837	0.62839	1.1619	0.12243	0.30956	plasma membrane intrinsic protein
GRMZM2G007151	0.90851	0.12324	0.68096	0.77179	-0.36392	1.0736	plasma-membrane associated cation-binding protein 1
GRMZM2G098290	1.3327	1.0601	-0.55521	0.52568	-0.016321	-0.12029	plastid glutamine synthetase 2
GRMZM2G118378	1.0642	0.82391	0.41742	1.3311	1.0967	0.65105	pleckstrin homology domain-containing family a member 8-like
GRMZM2G089736	-1.137	-0.55579	-1.093	-0.84432	-0.67118	-1.0957	pnfl-2
GRMZM2G025175	2.6265	1.8677	1.7324	2.8818	1.9928	2.9422	pollen allergen phl p 11
GRMZM2G165506	-0.058662	-0.23895	0.69213	0.38678	0.037	1.0756	pollen-specific protein c13-like
GRMZM5G813363	-0.72534	-0.2505	0.0066772	-0.59513	-0.43653	-1.0392	pollen-specific protein sf21-like
GRMZM2G004959	0.3868	0.22369	0.90039	0.89619	0.058619	1.1688	pollen-specific protein sf3
GRMZM2G026804	-0.2311	-1.1527	-1.1377	-1.1517	-1.6781	-2.488	polygalacturonase at1g48100-like
GRMZM2G170388	-0.1738	-0.36106	-0.027013	-0.47229	-0.11557	-1.2211	polygalacturonase at1g48100-like
GRMZM2G098912	-0.095401	0.27978	0.82359	-0.4579	0.55236	1.0535	polygalacturonase at1g48100-like
GRMZM2G088531	-0.038663	-0.19883	-0.78608	-0.4874	-0.37361	-1.0378	polygalacturonase inhibitor
GRMZM2G004500	-0.31353	1.1649	1.172	0.5414	1.795	0.26354	polygalacturonase pg1
GRMZM2G179696	0.65739	0.78111	0.47481	0.083279	1.258	0.86094	polygalacturonase precursor
GRMZM2G037431	0.89859	-0.25772	0.31052	0.31112	1.4072	2.3182	polygalacturonase precursor
GRMZM2G002034	1.0032	0.68489	0.80606	1.7495	1.8355	2.3746	polygalacturonase precursor
GRMZM2G153666	0.71865	1.1249	0.69151	0.82797	2.3352	1.1518	polygalacturonase precursor
GRMZM2G174708	-0.3638	-0.20441	-0.13386	-0.22022	-0.66204	-1.3535	polygalacturonase-inhibiting protein
GRMZM2G138589	-2.1323	0.043084	-0.60297	-2.7131	1.1202	-0.90081	polyol transporter protein 4
GRMZM5G851266	-1.343	-0.89186	0.3504	-1.8169	-1.0717	-1.3281	polyphenol oxidase
GRMZM2G319062	0.65088	0.46331	1.2335	0.085573	-0.62143	-0.5131	polyphenol oxidase
GRMZM2G012143	0.13224	0.75113	1.0299	1.216	0.43205	1.0462	polysialic acid capsule expression protein
GRMZM2G050730	-0.083523	-0.28994	1.7372	1.0512	0.83181	2.0353	pop3 peptide
GRMZM2G034389	-0.97799	0.1548	-0.62155	-0.41993	-0.488	-1.309	pot family expressed
GRMZM2G055545	0.15617	1.5334	0.69559	-0.7285	-0.39889	-0.48733	pot family expressed
GRMZM2G171279	0.12984	-0.029165	-1.4544	-0.045208	-0.42685	-1.0473	potassium channel
GRMZM5G838773	1.1005	2.3475	1.2189	2.0111	0.17903	0.8071	potassium channel kat1
GRMZM2G028258	0.20626	-0.3428	-0.64267	-1.4648	-0.67418	-1.093	potassium channel kor2-like
GRMZM2G409771	-2.3989	0.33616	-0.50614	-0.27996	-1.0812	-2.1837	potassium transporter
GRMZM2G005040	0.45661	0.90714	1.9007	0.79577	1.2047	2.1744	potassium transporter 11-like
GRMZM2G153434	-0.14168	-0.6613	-0.12545	-0.15921	-0.75688	-1.1105	pq-loop repeat family protein
GRMZM2G153208	-0.20526	-1.4296	-1.3353	-0.51267	-0.50568	-1.0541	pr17c precursor
AC233851.1_FG008	-0.71336	-0.7802	-1.4286	-0.78641	-1.3463	-1.4694	predicted protein
GRMZM2G458052	0.27848	-0.59965	-1.3431	-0.40474	-0.57985	-1.0804	predicted protein
GRMZM2G410293	0.4365	0.23886	1.3153	0.89068	0.51195	0.9185	predicted protein
GRMZM2G168382	0.4356	1.5909	0.46762	0.85874	1.9874	-0.23427	premnaspirodiene oxygenase-like
GRMZM2G118104	-0.25629	-1.0238	-1.3946	-1.1591	-1.0398	-0.89977	pre-mrna cleavage factor 25kd
GRMZM2G121458	-0.52538	0.039109	-1.0887	-0.036291	-0.26113	-0.17346	pre-rrna-processing protein tsr1 homolog
AC189750.4_FG004	1.0047	0.20107	-0.36917	0.37941	0.31003	0.17773	prh26 protein
GRMZM2G087254	1.0256	0.15987	0.017019	0.27718	0.67676	0.67456	prh26 protein
GRMZM2G042933	0.50427	0.22824	0.78192	0.60612	1.1617	0.67545	probable amino acid permease 7-like
GRMZM2G177218	-0.61256	-0.42845	-1.6176	-0.23782	-0.97006	-1.6458	probable beta- -galactosyltransferase 2-like
GRMZM2G111998	0.16849	0.5474	0.89365	0.84294	0.40062	1.6528	probable beta-d-xylosidase 5-like
GRMZM5G847466	-0.060328	-0.1383	-0.71872	0.01702	-1.0389	-0.44941	probable calcium-binding protein cml15-like
GRMZM2G340313	-0.26189	-0.39872	-1.6259	0.94665	-1.0016	-1.312	probable calcium-binding protein cml31
GRMZM2G407626	-0.55807	-2.4463	-0.98863	-3.9237	-1.8695	-2.8433	probable calcium-binding protein cml41-like
GRMZM2G320298	1.1096	0.71397	1.181	0.58934	1.2302	0.84692	probable carboxylesterase 15
GRMZM2G333726	0.97599	0.48832	1.27	0.81574	1.4269	1.605	probable carboxylesterase 15-like
GRMZM2G031447	-1.9409	0.3278	-1.4247	-0.56418	-2.114	-1.6068	probable carboxylesterase 17-like
GRMZM2G177340	-0.68778	-1.2584	-3.5017	-0.12265	-2.9028	-1.8826	probable ccr4-associated factor 1 homolog 11-like
GRMZM2G372440	2.2727	3.5678	1.5744	1.9409	1.2876	0.20291	probable f-box protein at5g04010-like
GRMZM2G362410	-0.23071	-0.70162	-1.3191	-1.089	-0.7699	-1.7383	probable flavin-containing monooxygenase 1-like
GRMZM2G000427	0.63582	-0.4193	-2.1181	0.96564	1.1242	1.4201	probable flavin-containing monooxygenase 1-like
GRMZM2G053315	-0.5158	-0.20464	-1.1754	0.0048132	-0.0043876	-0.37504	probable flavin-containing monooxygenase 1-like
GRMZM2G311756	2.3266	-0.23689	0.35493	0.37847	-0.22548	-0.37002	probable galactinol--sucrose galactosyltransferase 2-like
GRMZM2G043884	3.6263	Inf	2.5571	5.33	5.5315	Inf	probable galacturonosyltransferase 7-like
GRMZM2G363540	0.15441	0.35213	0.72874	0.43622	0.7247	1.1083	probable glutathione s-transferase gstu6-like
GRMZM2G025190	-0.52988	-0.98545	-1.3586	-0.35653	-0.72304	-0.72873	probable glutathione s-transferase gstu6-like
GRMZM2G021482	0.30962	-0.38359	0.69527	0.67176	0.33692	1.1514	probable glycerophosphoryl diester phosphodiesterase 2-like
GRMZM2G531230	-0.61549	-0.61987	-1.0053	0.15996	0.53062	0.45669	probable isoaspartyl peptidase l-asparaginase 2-like
GRMZM2G155837	-0.26846	-0.50637	-1.4635	0.042762	-0.82979	-1.1424	probable lrr receptor-like serine threonine-protein kinase at1g56130-like
GRMZM2G391741	-0.023961	-0.22878	-0.45841	-0.38734	-0.77633	-1.1619	probable lrr receptor-like serine threonine-protein kinase at1g56140-like
GRMZM5G852177	-0.49414	-0.12124	-1.4983	-0.54016	-0.53388	-1.1104	probable lrr receptor-like serine threonine-protein kinase at1g56140-like
GRMZM2G356076	0.047935	-0.29078	-0.68045	-0.47074	-1.0198	-1.1595	probable lrr receptor-like serine threonine-protein kinase at1g74360-like
GRMZM2G029407	-0.53479	-0.34624	-1.3693	-0.75886	-0.76286	-0.79672	probable lrr receptor-like serine threonine-protein kinase at4g31250-like
GRMZM2G353659	0.73533	0.75127	0.45583	1.81	1.6826	1.7398	probable lrr receptor-like serine threonine-protein kinase rlk-like
GRMZM2G136039	0.35027	-1.5652	-1.0453	-0.5894	-1.1987	-1.2955	probable l-type lectin-domain containing receptor kinase -like
GRMZM2G052386	-0.61479	-0.58079	-1.6603	0.21217	-0.90314	-1.0734	probable l-type lectin-domain containing receptor kinase -like
GRMZM2G394528	-0.11058	0.22833	1.1177	0.39604	0.70084	2.1185	probable methyltransferase pmt15-like
GRMZM2G071272	0.7041	0.59795	1.4012	0.94982	1.0358	1.957	probable mitochondrial chaperone bcs1-b-like
GRMZM2G458082	0.42864	0.27592	0.28623	0.20033	1.0092	0.38466	probable n-acetyltransferase hookless 1
GRMZM2G099305	-0.47384	-0.36213	0.19051	-1.5607	-0.48884	-1.0552	probable n-acetyltransferase hookless 1
GRMZM2G041418	-1.6707	0.010358	0.5135	-1.0317	-1.701	-0.70321	probable nadh dehydrogenase-like
GRMZM2G122712	0.82701	2.3789	2.2256	0.070849	1.0746	1.1668	probable nitrite transporter at1g68570-like
GRMZM2G042154	0.26886	2.4017	2.0522	0.24354	1.3481	1.7333	probable nitrite transporter at1g68570-like
GRMZM2G136106	0.58202	0.60455	1.9004	0.73437	0.68271	2.3197	probable pectinesterase pectinesterase inhibitor 40-like
GRMZM2G119864	-0.69422	-0.73926	-1.708	-0.32961	-2.2254	-2.0339	probable pectinesterase pectinesterase inhibitor 41-like
GRMZM2G055834	-0.37719	-0.8531	-0.9285	-0.45749	-1.4154	-1.5905	probable peptide nitrate transporter at3g53960-like
GRMZM2G057611	0.23389	-0.84794	-1.2728	-0.71322	-1.9589	-1.3966	probable peptide nitrate transporter at5g14940-like
GRMZM2G430604	-0.93095	-0.2584	-1.3653	-0.2321	-0.47523	-1.2535	probable polyamine oxidase 2-like
GRMZM2G052844	0.68262	0.42673	1.3465	0.73219	0.99661	1.512	probable polygalacturonase-like
GRMZM2G146140	-0.91912	-0.18154	-2.1501	-2.1634	#NAME?	0.66925	probable potassium transporter 13-like
GRMZM2G002858	0.7853	0.62323	1.0527	-0.11941	0.59458	1.7006	probable protein abil5-like
GRMZM2G103840	1.1689	0.19845	0.85863	0.89843	1.1324	0.56473	probable purine permease 5-like
GRMZM2G071478	-0.17845	-0.95234	-1.1617	-0.19447	-0.73559	-1.0407	probable receptor-like protein kinase at1g49730-like
GRMZM2G113421	-0.77358	-2.113	-2.0804	-1.1931	-1.9538	-2.0788	probable receptor-like protein kinase at1g67000-like
GRMZM2G445338	-1.1323	-0.78387	-1.281	0.015871	-1.5416	-1.781	probable receptor-like protein kinase at1g67000-like
GRMZM2G077914	-0.62711	-0.28617	-0.36055	-0.7467	-0.72442	-1.5441	probable receptor-like protein kinase at1g67000-like
GRMZM2G164612	-0.43491	-0.7474	-2.0079	-0.8394	-0.5945	-1.3111	probable receptor-like protein kinase at1g67000-like
GRMZM2G061596	-0.20203	0.080184	-0.20932	0.015026	-0.58075	-1.2908	probable receptor-like serine threonine-protein kinase at5g57670-like
GRMZM2G131982	0.22857	-0.25429	-1.2618	0.068268	-0.092729	-0.71748	probable salt tolerance-like protein at1g75540-like
GRMZM2G147051	0.006291	-0.065069	0.70652	0.66998	0.38921	1.263	probable serine threonine-protein kinase at1g01540-like
GRMZM2G366659	-0.22469	-0.88498	-1.2317	-1.0084	-0.81916	-1.2983	probable -trehalose-phosphate synthase
GRMZM5G823157	-0.25834	-0.66983	-1.1486	0.0061976	-0.26851	-0.49585	probable wrky transcription factor 14-like
GRMZM2G024898	-0.42299	-0.48158	-1.0852	-0.13572	-0.72525	-0.85814	probable wrky transcription factor 14-like
GRMZM2G327349	-0.50112	-0.73216	-1.3655	-0.54264	-0.71288	-0.90541	probable wrky transcription factor 42-like
GRMZM5G851490	-0.7952	-0.75418	-1.114	-0.60579	-0.93537	-0.73844	probable wrky transcription factor 42-like
GRMZM2G392125	-0.45741	0.03319	-0.33753	0.13161	-1.0936	-0.53174	probable xyloglucan endotransglucosylase hydrolase protein 23
AC183932.3_FG007	-0.15298	-0.12325	0.70253	0.42807	0.21163	1.3176	probable xyloglucan glycosyltransferase 12-like
GRMZM2G138338	0.31845	0.12275	0.67097	0.17274	0.57411	1.0045	probably inactive leucine-rich repeat receptor-like protein kinase at3g28040-like
GRMZM2G059117	0.3969	0.19376	0.50565	0.28057	0.78017	1.2318	probably inactive leucine-rich repeat receptor-like protein kinase at3g28040-like
GRMZM2G140455	0.72218	-0.41926	1.3387	0.90664	-0.34836	1.7576	profilin a
GRMZM2G393529	0.1884	0.3723	1.2854	0.70494	0.56728	1.341	prolyl 4-hydroxylase alpha subunit-like
GRMZM2G089448	0.9226	0.65017	0.65304	1.3555	1.2605	1.6728	prostrate growth 1
GRMZM5G888196	1.1882	0.8195	1.0732	1.0501	1.2278	1.7001	prostrate growth 1
GRMZM2G013960	1.5737	1.2348	1.8038	1.6031	3.0299	2.8985	prostrate growth 1
AC194203.3_FG003	0.47773	-0.46895	-0.97926	0.16489	-2.0661	-0.82276	protease inhibitor seed storage ltp family expressed
GRMZM2G012148	-0.27175	0.1098	-0.63609	0.67364	-0.29929	-1.5425	protease inhibitor seed storage ltp family expressed
GRMZM5G822180	-0.11121	0.25465	-0.33887	0.59756	-0.2313	-1.3069	protease inhibitor seed storage ltp family expressed
GRMZM2G065640	-0.35975	0.18145	-0.36911	0.69381	-0.29005	-1.5713	protease inhibitor-like protein
GRMZM2G145158	-2.2275	-1.6726	0.19415	-2.2578	-1.6972	-1.1026	protein
GRMZM2G052920	1.0969	0.99568	1.2824	1.4134	1.7444	1.1389	protein
GRMZM2G116461	1.0814	1.0565	0.94869	2.5249	2.4084	1.3851	protein
GRMZM2G158175	0.84039	1.1346	1.0965	2.5905	2.0824	1.0765	protein
GRMZM2G340084	1.0155	3.7486	0.059306	3.5606	0.32449	0.51215	protein
GRMZM2G078480	5.0427	6.8811	4.7961	4.4905	6.2154	4.204	protein
GRMZM2G421126	3.4646	4.4201	1.2381	5.427	0.79992	1.3964	protein
GRMZM2G043636	-0.25289	-1.9702	0.033735	-2.2845	-3.6869	-3.1226	protein
GRMZM2G317614	-2.0539	0.95598	-0.65214	0.57824	-2.7538	-1.905	protein
GRMZM2G057506	-2.2143	-0.66663	-4.7465	-1.4503	-2.3058	-1.5614	protein
GRMZM2G000035	0.13359	-2.294	-2.9	-1.0146	-2.265	-2.1806	protein
GRMZM2G005043	-1.955	-2.8595	-2.9156	-0.58031	-2.263	-2.0184	protein
GRMZM2G465999	-1.3339	-0.6241	-0.97077	-0.75622	-2.2407	-1.8831	protein
GRMZM2G479038	-2.189	-1.3519	-0.95658	-0.026533	-2.2384	-0.78874	protein
GRMZM2G133095	-1.1526	-0.32397	-1.1422	0.86278	-2.1164	0.28051	protein
GRMZM2G037485	-0.68331	-1.743	-2.6705	-0.60022	-2.1155	-2.2279	protein
GRMZM2G323387	0.12809	0.89061	-1.2171	0.075062	-1.9585	-1.0442	protein
GRMZM2G073929	-1.5178	-1.5644	-1.8974	0.17275	-1.877	-1.7683	protein
GRMZM2G013776	-0.37695	-0.2479	-1.6598	-0.50727	-1.8078	-1.3267	protein
GRMZM2G159503	-1.2329	-1.2078	-2.7161	-0.86317	-1.7152	-1.7754	protein
GRMZM2G140231	-0.74178	-1.5085	-1.7981	-0.369	-1.5576	-1.6785	protein
GRMZM2G366142	-1.1777	-1.0623	-0.40761	-0.30816	-1.5389	-0.90898	protein
GRMZM2G404126	-0.033207	0.22177	-0.61482	-0.1854	-1.5251	-0.6482	protein
GRMZM2G434363	-1.1062	-1.5971	-2.086	-1.1847	-1.5205	-1.8579	protein
GRMZM2G151230	-0.31828	-1.2824	-1.4018	-1.1207	-1.4267	-1.4919	protein
GRMZM2G301932	-0.33371	-1.0408	-1.295	-0.20258	-1.3995	-1.0281	protein
GRMZM5G803355	0.8754	-0.50066	-0.98258	-0.062033	-1.2806	-2.034	protein
GRMZM2G039362	-0.51724	-1.4314	-2.0995	-0.15849	-1.2613	-1.3231	protein
GRMZM2G449094	-0.52674	-0.76125	-3.7066	0.50449	-1.2454	-1.7089	protein
GRMZM2G036120	-0.48862	-0.94999	-1.5414	-0.39469	-1.2293	-0.91269	protein
GRMZM2G177356	-0.59382	-0.85316	-2.5157	-0.51542	-1.1741	-1.1431	protein
GRMZM2G134941	-1.4859	-1.258	-0.94088	-1.3595	-1.1701	-1.441	protein
GRMZM2G139293	0.49271	0.061801	-0.5274	-0.16748	-1.1509	-1.3189	protein
GRMZM2G127945	-0.25226	-1.1598	0.16676	-0.55854	-1.1215	0.072501	protein
GRMZM2G098128	-0.56389	-0.94662	-1.1737	-0.82045	-1.0768	-0.72481	protein
GRMZM2G151801	-0.36031	-0.95368	-0.56542	-0.18944	-1.0675	-0.32831	protein
GRMZM2G080825	-1.1707	-0.71298	-1.049	0.070642	-1.0663	-0.84148	protein
GRMZM2G057630	-0.089643	-0.089318	-0.29731	-0.74895	-1.0252	-1.3708	protein
GRMZM2G002124	-0.32087	-0.73059	-0.7704	-0.30502	-1.0241	-1.088	protein
GRMZM2G105522	0.94747	-0.21778	0.58429	0.46226	1.0218	0.1763	protein
GRMZM2G469224	0.81659	0.24715	-0.19056	0.35585	1.0277	0.79186	protein
GRMZM2G447447	0.68443	0.53402	0.84938	-0.22977	1.0321	1.0954	protein
GRMZM2G314692	0.67035	0.55996	1.452	0.94311	1.068	0.90342	protein
GRMZM2G035821	0.79926	0.046364	0.050347	0.44799	1.0694	0.88536	protein
GRMZM2G177518	0.59489	0.61516	0.19214	0.44245	1.0756	0.44373	protein
GRMZM2G051842	0.58545	0.11394	0.47993	0.48862	1.1392	1.1327	protein
GRMZM2G126239	0.97246	-0.45872	0.36936	0.78687	1.3324	0.94986	protein
GRMZM2G449257	0.71616	-0.058112	0.55495	0.20618	1.3776	0.84609	protein
GRMZM5G819222	1.0953	0.96687	1.2407	0.93406	1.3831	1.9249	protein
GRMZM5G885766	1.2744	0.30393	1.0612	0.77442	1.3973	1.714	protein
AC234526.1_FG005	0.43628	0.6427	0.30206	1.3075	1.5095	0.60725	protein
GRMZM2G308463	0.014594	0.38109	-3.3494	0.464	1.704	0.60524	protein
GRMZM2G140101	-0.032103	0.68943	0.74716	1.4829	1.8055	1.1451	protein
GRMZM2G066840	-0.024942	-0.0036612	-3.2311	0.37538	1.8122	0.53332	protein
GRMZM2G050076	0.9393	-0.056911	1.8257	0.6374	1.9474	1.4883	protein
GRMZM2G046262	0.80094	1.2165	1.038	1.1787	1.9659	1.0641	protein
GRMZM2G016836	0.66097	-0.35899	6.777	1.2138	2.6856	2.8503	protein
GRMZM2G050234	1.9263	-3.3607	1.0475	0.71938	3.012	1.2693	protein
GRMZM2G057749	0.50784	1.325	1.1401	4.2975	3.2435	1.125	protein
GRMZM2G065144	1.3286	-0.098787	-1.7135	-2.2107	3.4536	2.8381	protein
GRMZM2G074083	2.38	0.83363	1.6989	0.91232	3.5846	2.1303	protein
GRMZM2G099023	-0.43836	-0.18906	-1.4346	-0.47906	-1.1911	-2.9708	protein
GRMZM2G448672	-0.014232	-2.654	-2.3588	-1.7304	-1.7979	-2.3829	protein
GRMZM2G117491	-0.8395	-2.3682	-2.6478	-0.74803	-2.0534	-2.2856	protein
GRMZM2G095331	1.2537	0.70427	-0.19446	-1.3135	-0.052691	-2.0262	protein
AC234152.1_FG005	-1.2923	-0.213	-0.74173	-1.4754	-0.76737	-1.9567	protein
GRMZM2G174621	0.013096	-0.2562	-0.9041	0.022774	-0.9655	-1.9183	protein
GRMZM2G005991	-0.23129	0.14324	-0.55083	0.50017	-0.27711	-1.834	protein
GRMZM2G012140	-0.5268	0.053862	-0.56237	0.52304	-0.55534	-1.6798	protein
GRMZM2G015603	-0.76185	0.33996	-0.64181	0.65973	-0.024628	-1.671	protein
GRMZM2G110135	-0.013963	0.14208	-0.6755	0.19367	0.12515	-1.6397	protein
GRMZM2G113340	-1.471	0.0086993	1.0039	0.11321	-0.65113	-1.6297	protein
GRMZM2G082112	-0.62997	-0.80273	-1.7104	-0.4636	-1.1989	-1.6262	protein
GRMZM2G050137	-0.6151	-0.98116	-1.414	-0.58347	-0.67648	-1.6105	protein
GRMZM2G020500	-0.30513	0.33679	-0.33923	0.58126	-0.31271	-1.5951	protein
GRMZM2G099767	-0.32828	0.044934	-0.64785	0.066526	-0.82674	-1.5898	protein
GRMZM2G130454	-0.72272	0.045988	-0.42412	0.51376	-0.22018	-1.5889	protein
GRMZM2G075901	-0.76193	-0.41613	-0.92761	-0.37363	-0.34478	-1.5877	protein
GRMZM2G419777	-0.28295	-0.81869	-0.83406	-0.6355	-0.86864	-1.5032	protein
GRMZM2G006047	-0.19933	0.020943	-0.57647	0.70764	-0.25744	-1.4783	protein
GRMZM2G031065	-0.33751	-0.32167	-0.37134	-0.48645	-0.91784	-1.4517	protein
GRMZM2G067421	-0.021433	0.024801	-0.31164	0.62629	-0.29379	-1.4347	protein
GRMZM2G051984	0.021867	0.15993	-1.0309	0.044767	-1.0917	-1.4257	protein
GRMZM2G038780	-0.11729	0.16288	-0.23398	0.60199	-0.38695	-1.4136	protein
GRMZM2G394321	-0.51891	0.022828	-1.597	-0.24619	-0.69106	-1.3783	protein
GRMZM5G863146	-0.35845	-1.5513	-1.5462	-1.5885	-0.96807	-1.3422	protein
GRMZM2G077147	-0.33969	-0.084802	-0.7251	-0.77757	-0.58343	-1.3416	protein
GRMZM2G165914	0.48491	-0.051256	-0.5606	-0.69192	-0.82872	-1.3248	protein
GRMZM2G335604	-0.68785	-1.0825	-2.728	-1.0079	-0.97924	-1.3209	protein
GRMZM2G144483	0.57901	0.033003	0.50183	-0.57762	-0.57974	-1.2964	protein
GRMZM2G064562	-0.35914	-0.53127	-1.0588	0.22564	-0.085766	-1.2769	protein
GRMZM2G097404	-0.94672	0.018128	-0.60992	-0.71031	-0.79476	-1.2577	protein
GRMZM2G159547	-0.23734	0.16112	-0.4487	0.32575	0.081021	-1.2532	protein
GRMZM2G097137	-0.47062	-0.24094	-0.8223	0.61164	-0.47449	-1.23	protein
GRMZM2G134067	-0.12481	-0.59684	-1.262	-0.70342	-0.63824	-1.2081	protein
GRMZM2G069503	0.028771	-0.38228	-1.8127	-0.063221	-0.59589	-1.2051	protein
GRMZM2G399530	0.35218	-0.69462	-2.6142	-0.56297	-0.17987	-1.1849	protein
GRMZM2G001845	-0.58554	-0.4322	-0.23019	-0.26072	-0.25884	-1.1771	protein
GRMZM2G067162	-0.41233	-0.40317	-0.81056	-0.61416	-0.29399	-1.168	protein
GRMZM2G028568	-0.14726	-0.065172	-0.46802	0.04737	-0.43022	-1.1532	protein
GRMZM2G121229	-0.44882	-0.50853	-1.2328	-0.089285	-0.82362	-1.1442	protein
GRMZM2G063162	-0.87035	0.39777	-0.54297	-0.67568	-0.78313	-1.1413	protein
GRMZM2G021433	-0.57133	0.12088	-0.097111	0.34502	-0.80386	-1.1395	protein
GRMZM2G035202	0.028436	-0.11215	-0.59198	-0.50297	-0.20313	-1.1039	protein
GRMZM2G372632	0.27066	0.092381	-0.4115	-0.24135	-0.33453	-1.0717	protein
GRMZM2G353895	-0.28335	-0.48503	-0.80592	-0.17339	-0.40885	-1.0427	protein
GRMZM2G387935	0.053992	-0.47353	-0.46915	-0.54322	-0.41729	-1.0322	protein
GRMZM2G148074	-0.034303	-0.90332	-0.55696	-0.53083	-0.66773	-1.0301	protein
GRMZM2G131683	0.19329	-0.18949	-1.1192	-0.42431	-0.28643	-1.0276	protein
GRMZM2G105348	-0.14283	-0.075058	-0.19251	-0.28173	-0.078393	-1.001	protein
GRMZM2G087896	-0.50866	-0.56865	-0.042112	-0.3218	-0.27929	1.0146	protein
GRMZM2G096655	0.037443	0.099464	0.46288	0.26496	0.081822	1.035	protein
GRMZM2G110558	0.40568	0.021575	0.58684	0.26021	0.059868	1.0399	protein
GRMZM2G402987	0.27869	-0.74866	0.45989	-0.06699	0.41989	1.0487	protein
GRMZM2G061283	0.96469	0.76022	1.2046	0.80048	0.846	1.0971	protein
GRMZM2G113036	-0.45432	-0.031612	0.83737	-0.042708	-0.28619	1.1062	protein
AC204530.4_FG006	-0.24631	0.055183	0.6302	0.20755	0.36501	1.1349	protein
GRMZM2G447090	0.5046	0.26031	0.71275	0.42582	0.5036	1.2475	protein
GRMZM2G030173	0.21875	0.23436	0.91332	0.48768	0.53036	1.3141	protein
GRMZM2G436007	0.22136	-0.1375	1.1559	0.11876	0.57705	1.3213	protein
GRMZM2G165726	1.0129	-0.40242	0.83839	0.86867	-0.048855	1.4547	protein
GRMZM2G007012	-0.58032	-0.60685	0.80394	-0.19228	0.25333	1.5221	protein
GRMZM2G135381	-0.2502	0.06506	1.1314	0.11876	-0.12237	1.5231	protein
GRMZM2G148057	-0.046746	-0.18272	1.2136	0.036966	0.031378	1.6157	protein
AC197047.3_FG001	-1.1566	-0.79818	1.2846	0.6176	0.48166	1.6788	protein
GRMZM2G379575	1.2148	0.85105	0.36026	1.4934	0.73967	1.6953	protein
GRMZM2G016088	-0.54989	0.21114	1.0138	0.20001	0.34551	1.8677	protein
GRMZM2G111760	-0.10455	0.55927	0.87771	0.74637	0.42544	1.9092	protein
GRMZM2G019612	0.40081	0.8521	1.3594	0.91858	0.80268	2.0154	protein
GRMZM2G429101	1.7572	1.5916	1.234	1.1783	2.0931	2.2552	protein
GRMZM2G121070	-0.2499	0.42498	0.7128	1.3841	0.93698	2.3425	protein
GRMZM5G818655	0.53897	1.7056	1.9858	-0.52144	2.7966	3.2778	protein
GRMZM2G083239	-0.14329	-0.92629	1.8436	-0.50056	0.92456	3.3388	protein
GRMZM2G108200	1.8245	2.0604	1.6248	-0.93092	2.1015	4.6743	protein
GRMZM2G453139	0.33782	0.67533	3.1917	0.91713	1.397	5.2776	protein
GRMZM2G019363	-3.5088	-0.72755	-0.55146	-2.9814	-1.6095	-1.3172	protein
GRMZM2G334574	1.0188	0.27998	0.95491	0.43905	0.90913	0.98196	protein
GRMZM2G008972	1.1394	0.40842	0.15811	0.43986	-0.092395	-0.042763	protein
GRMZM2G348863	1.2803	0.30836	0.05638	1.0802	0.79764	0.62083	protein
GRMZM2G173377	-0.37946	-1.0112	-0.36564	-0.58391	-0.94174	-0.54051	protein
GRMZM2G063223	0.5821	1.023	0.90446	1.0663	0.94088	0.88274	protein
GRMZM2G017268	0.60894	1.3938	0.70406	1.5584	0.64651	-0.1009	protein
GRMZM2G052825	2.0018	3.8823	2.4655	2.5362	2.0678	2.2307	protein
GRMZM2G407605	#NAME?	-3.937	-3.4193	-2.062	-2.0336	-1.2097	protein
GRMZM2G389155	-0.67025	-0.46956	-1.8406	-1.0182	-0.071201	-1.0596	protein
GRMZM2G158668	-0.2898	-0.38955	-1.7586	-0.18029	-0.27908	-0.8902	protein
GRMZM2G114184	0.108	-0.76153	-1.6649	-1.0546	-0.71426	-1.0913	protein
GRMZM2G006762	0.20954	-0.20217	-1.168	-0.43	0.77996	-0.63343	protein
GRMZM2G402262	-0.69743	-0.93863	-1.1498	-0.25755	-0.89848	-0.97516	protein
GRMZM2G378452	-0.039174	-0.087822	-1.1341	-0.081418	-0.026205	-0.68818	protein
GRMZM2G135713	-0.082771	-0.27618	-1.0963	0.028044	-0.61864	-0.36382	protein
GRMZM2G429940	-0.021938	0.61492	1.0547	-0.14057	0.12362	0.93889	protein
GRMZM2G338037	0.43318	0.54729	1.1223	0.0021781	0.099727	0.57102	protein
GRMZM2G305362	0.26733	0.68495	1.2366	0.41478	0.41345	0.81197	protein
GRMZM5G831200	0.36563	0.074631	1.4454	0.6156	-0.169	0.69538	protein
GRMZM2G316148	0.97933	2.5519	2.4517	-0.16489	0.13047	-0.54756	protein
GRMZM2G161746	0.81319	-1.6927	1.7108	1.3683	2.7706	2.5227	protein binding
GRMZM2G313944	2.0329	0.92916	0.55732	0.83457	0.61583	0.51571	protein binding
GRMZM2G110567	-0.076783	0.23975	2.0885	0.38139	0.68453	0.13273	protein binding
GRMZM2G565911	-0.15105	0.28678	2.2833	0.43282	0.70445	0.099617	protein binding
GRMZM2G061314	0.35924	-0.24717	-1.8989	-1.4641	-1.0916	-2.1122	protein binding protein
GRMZM2G042181	1.6819	1.7061	2.8024	3.3758	4.015	5.1152	protein binding protein
GRMZM5G850640	-0.21357	1.1922	0.83162	0.13566	0.016501	0.49572	protein chloroplastic-like
GRMZM2G044448	-0.15887	0.11837	-0.48239	-0.2759	-0.2327	-1.0533	protein chup1
GRMZM2G409970	0.39566	-0.68539	-0.35725	-1.1878	-0.11633	-1.4613	protein clavata3 esr-related 9
GRMZM2G139700	-1.0008	0.97579	1.6531	-1.0048	1.8024	1.0313	protein cup-shaped cotyledon 2-like
GRMZM2G160198	0.12329	0.45998	0.21941	0.53082	0.78309	1.0546	protein da1-related 2-like
GRMZM2G081841	0.77733	0.093595	0.45402	0.87486	0.14285	1.3874	protein hothead precursor
GRMZM2G126802	-0.29732	-0.26165	-1.3252	-1.4543	-1.5614	-1.6017	protein iq-domain 21
GRMZM2G086030	0.53156	1.1026	0.74463	1.1087	1.2045	0.79373	protein kiaa0664 homolog
GRMZM2G026151	-0.23544	-0.56342	-1.4813	-0.45364	-1.0576	-1.2625	protein kinase
GRMZM2G134332	1.3783	0.12269	0.76672	0.11367	1.1266	1.0458	protein kinase
GRMZM2G111152	0.82399	0.24704	0.94233	0.8381	1.6196	0.85245	protein kinase
GRMZM2G104655	0.91724	1.4474	0.82893	-0.17723	0.55316	-0.15704	protein kinase
GRMZM2G075884	-0.15207	-0.56527	-1.1547	-0.36586	-0.23967	-0.6496	protein kinase
GRMZM2G073661	2.7091	3.4047	3.6389	1.6444	4.5208	3.3341	protein kinase c
GRMZM2G180775	-0.79696	-0.30981	-0.87327	-0.26063	-1.1024	-1.3143	protein kinase domain containing protein
GRMZM2G040840	-0.50658	-0.18353	-0.92361	0.14144	-0.51237	-1.1155	protein kinase domain-containing protein
GRMZM2G105415	0.93255	0.13245	0.0085641	0.69931	1.3658	1.0739	protein kinase family protein
GRMZM2G028731	-0.43175	-0.91005	-2.0239	0.18705	-0.22781	-0.067686	protein kinase family protein
GRMZM2G095209	-0.44463	0.040676	-1.7598	0.13477	0.04167	-0.70722	protein kinase family protein
GRMZM2G037386	0.30687	-0.011912	0.77188	0.31246	0.75693	1.352	protein kinase pinoid 2-like
GRMZM2G109830	-2.8513	-3.4174	-0.93185	-2.5711	-1.8455	-1.1253	protein kinase receptor type precursor
GRMZM2G073884	-2.2319	-1.8806	-2.0078	-0.72092	-2.6713	-2.3672	protein kinase xa21
GRMZM2G162829	-0.82752	-1.2938	-1.7354	-1.4857	-2.0133	-2.0821	protein kinase xa21
GRMZM2G178753	0.063157	-0.70698	-1.6197	-0.57067	-1.2478	-1.422	protein kinase xa21
GRMZM2G135362	0.75861	0.64332	1.1617	0.71141	1.538	1.1824	protein kinase-like
GRMZM2G343428	0.93034	1.456	0.88507	0.47976	0.73885	0.642	protein kinase-like protein
GRMZM2G304474	0.036832	-0.41048	-0.16446	-0.51851	-1.4884	-1.31	protein lurp-one-related 12-like
GRMZM2G436020	-0.11591	-0.31353	-0.28766	-0.28763	-1.4213	-0.56627	protein lurp-one-related 12-like
[truncated: 1,056 more rows]

## Sheet: Supplementary Table 3
Table S3. Details in significantle enriched GO terms
GO_acc	term_type	Term	queryitem	querytotal	bgitem	bgtotal	pvalue	FDR	entries
GO:0055114	P	oxidation reduction	287	1940	1931	25864	8.6e-26	3.2e-22	// GRMZM2G026532 // GRMZM5G854264 // GRMZM2G162737 // GRMZM2G132169 // GRMZM2G150893 // AC215639.3_FG002 // GRMZM2G354558 // GRMZM2G168073 // GRMZM2G040638 // GRMZM2G428027 // GRMZM2G036290 // GRMZM5G836353 // GRMZM2G154870 // GRMZM2G051004 // GRMZM2G022836 // GRMZM2G018082 // GRMZM5G800488 // GRMZM2G160327 // GRMZM2G058760 // GRMZM2G399530 // GRMZM2G150731 // GRMZM2G016264 // GRMZM2G127945 // GR…
GO:0006979	P	response to oxidative stress	76	1940	391	25864	4e-12	6.1e-09	// GRMZM2G035506 // GRMZM2G312997 // GRMZM2G117365 // AC230013.2_FG002 // GRMZM2G048474 // GRMZM2G004161 // GRMZM5G801627 // GRMZM2G382379 // GRMZM2G177792 // GRMZM2G133434 // GRMZM2G437100 // GRMZM2G109071 // GRMZM2G024234 // GRMZM2G108847 // GRMZM2G126261 // GRMZM2G130904 // GRMZM2G029144 // GRMZM2G080689 // GRMZM2G160062 // GRMZM2G136042 // GRMZM2G451097 // GRMZM2G168073 // GRMZM2G108207 // GR…
GO:0008152	P	metabolic process	1140	1940	13125	25864	4.9e-12	6.1e-09	// GRMZM2G429378 // GRMZM2G083732 // GRMZM2G340654 // GRMZM2G158140 // GRMZM2G475702 // GRMZM2G180870 // GRMZM2G017290 // AC215639.3_FG002 // GRMZM2G444748 // GRMZM2G087254 // GRMZM2G068672 // GRMZM5G808366 // GRMZM2G016836 // GRMZM2G070961 // GRMZM2G361855 // GRMZM2G152175 // AC233933.1_FG001 // GRMZM2G010091 // GRMZM2G168304 // GRMZM2G126817 // GRMZM2G063917 // GRMZM2G147491 // GRMZM2G161233 //…
GO:0019748	P	secondary metabolic process	61	1940	302	25864	1.4e-10	1.3e-07	// AC214360.3_FG001 // GRMZM2G057243 // GRMZM2G170692 // GRMZM2G132169 // GRMZM2G102550 // GRMZM2G081554 // AC215639.3_FG002 // GRMZM2G162758 // GRMZM2G072808 // GRMZM2G059637 // GRMZM2G493395 // GRMZM2G049418 // GRMZM2G061515 // GRMZM2G093195 // GRMZM2G038846 // GRMZM2G016241 // GRMZM2G149317 // GRMZM2G006964 // GRMZM2G063917 // GRMZM2G336337 // GRMZM2G177077 // GRMZM5G801875 // GRMZM2G075333 //…
GO:0042221	P	response to chemical stimulus	234	1940	2052	25864	9.6e-10	7.2e-07	// GRMZM2G060886 // GRMZM2G159547 // GRMZM2G132169 // GRMZM2G481440 // GRMZM2G150893 // GRMZM2G464137 // GRMZM5G864847 // GRMZM2G040638 // GRMZM2G126566 // GRMZM2G016836 // GRMZM2G401848 // GRMZM2G079381 // GRMZM2G039577 // GRMZM2G038846 // GRMZM2G151227 // GRMZM2G059428 // GRMZM2G025190 // GRMZM2G360681 // GRMZM2G074158 // GRMZM2G160327 // GRMZM2G022740 // GRMZM2G337768 // GRMZM2G127945 // GRMZM…
GO:0006575	P	cellular amino acid derivative metabolic process	54	1940	269	25864	1.9e-09	1.2e-06	// GRMZM2G060886 // GRMZM2G170692 // GRMZM2G132169 // GRMZM2G106950 // GRMZM2G385200 // GRMZM2G162758 // GRMZM2G072808 // GRMZM2G059637 // GRMZM2G169033 // GRMZM2G034956 // GRMZM2G038846 // GRMZM2G016241 // GRMZM5G842071 // GRMZM2G139533 // GRMZM2G063917 // GRMZM2G336337 // GRMZM2G071021 // GRMZM5G801875 // GRMZM2G075333 // GRMZM2G151227 // GRMZM5G800488 // GRMZM2G025190 // GRMZM2G175076 // GRMZM…
GO:0032787	P	monocarboxylic acid metabolic process	74	1940	439	25864	2.2e-09	1.2e-06	// GRMZM2G091643 // GRMZM5G805585 // GRMZM5G804881 // GRMZM2G170692 // GRMZM2G083195 // AC233893.1_FG003 // GRMZM2G441347 // GRMZM2G081554 // AC215639.3_FG002 // GRMZM2G162758 // GRMZM2G354558 // GRMZM2G020320 // GRMZM2G059637 // GRMZM2G102760 // GRMZM2G034956 // GRMZM2G030036 // GRMZM2G093195 // AC233955.1_FG003 // GRMZM2G006964 // GRMZM2G034360 // GRMZM2G168304 // GRMZM2G063917 // GRMZM2G075140…
GO:0009698	P	phenylpropanoid metabolic process	34	1940	125	25864	3.6e-09	1.7e-06	// GRMZM2G170692 // GRMZM2G132169 // GRMZM2G422750 // GRMZM2G162758 // GRMZM2G072808 // GRMZM2G059637 // GRMZM2G169033 // GRMZM2G038846 // GRMZM2G016241 // GRMZM5G842071 // GRMZM2G063917 // GRMZM2G336337 // GRMZM2G071021 // GRMZM5G801875 // GRMZM2G075333 // GRMZM2G151227 // GRMZM5G800488 // GRMZM2G175076 // GRMZM5G822829 // GRMZM2G122172 // AC155610.2_FG007 // GRMZM2G101221 // GRMZM2G075140 // GR…
GO:0050896	P	response to stimulus	361	1940	3551	25864	5.4e-09	2.2e-06	// GRMZM2G060886 // GRMZM2G074317 // GRMZM2G088951 // GRMZM2G146809 // GRMZM2G126566 // GRMZM2G016836 // GRMZM2G070961 // GRMZM2G039577 // GRMZM2G000326 // GRMZM2G006212 // GRMZM2G160327 // GRMZM2G079613 // GRMZM2G135175 // GRMZM2G024024 // GRMZM2G463280 // GRMZM2G117942 // GRMZM2G041980 // AC215639.3_FG002 // GRMZM2G079348 // GRMZM2G089106 // GRMZM2G437912 // GRMZM2G467703 // AC225718.2_FG006 //…
GO:0006629	P	lipid metabolic process	129	1940	993	25864	1.3e-08	4.8e-06	// GRMZM2G060886 // GRMZM2G038001 // AC215639.3_FG002 // GRMZM2G354558 // GRMZM2G493395 // GRMZM2G149317 // GRMZM2G168304 // GRMZM2G075140 // GRMZM2G410515 // GRMZM2G124276 // GRMZM2G090051 // GRMZM2G146031 // GRMZM2G124524 // GRMZM2G446858 // GRMZM2G105189 // GRMZM2G081841 // GRMZM5G865811 // GRMZM2G058227 // GRMZM2G021482 // GRMZM2G148460 // GRMZM5G829946 // GRMZM2G049418 // GRMZM2G004528 // GR…
GO:0042398	P	cellular amino acid derivative biosynthetic process	38	1940	176	25864	9.2e-08	3.1e-05	// GRMZM2G060886 // GRMZM2G170692 // AC155610.2_FG007 // GRMZM2G385200 // GRMZM2G162758 // GRMZM2G059637 // GRMZM2G034956 // GRMZM2G038846 // GRMZM2G016241 // GRMZM2G063917 // GRMZM2G075140 // GRMZM2G071021 // GRMZM2G075333 // GRMZM2G151227 // GRMZM2G175076 // GRMZM2G047867 // GRMZM2G122172 // AC233955.1_FG003 // GRMZM2G478568 // GRMZM2G171111 // GRMZM2G345717 // GRMZM2G007249 // GRMZM2G083574 //…
GO:0044283	P	small molecule biosynthetic process	105	1940	792	25864	1.2e-07	3.9e-05	// GRMZM2G060886 // GRMZM2G464137 // GRMZM2G385200 // GRMZM2G354558 // GRMZM2G087254 // GRMZM2G038846 // GRMZM2G168304 // GRMZM2G125923 // GRMZM2G075140 // GRMZM2G075333 // GRMZM2G151227 // GRMZM2G135586 // GRMZM2G036708 // GRMZM2G124276 // GRMZM2G090051 // GRMZM2G047867 // GRMZM2G156861 // GRMZM2G437912 // GRMZM2G066426 // GRMZM2G035599 // GRMZM2G007249 // GRMZM2G124785 // GRMZM2G077054 // GRMZM…
GO:0009699	P	phenylpropanoid biosynthetic process	24	1940	86	25864	4.6e-07	0.00013	// GRMZM2G170692 // GRMZM2G422750 // GRMZM2G162758 // GRMZM2G059637 // GRMZM2G038846 // GRMZM2G016241 // GRMZM2G063917 // GRMZM2G075140 // GRMZM2G071021 // GRMZM2G166176 // GRMZM2G151227 // GRMZM2G175076 // GRMZM2G122172 // AC155610.2_FG007 // GRMZM2G345717 // GRMZM2G083574 // GRMZM2G026930 // GRMZM2G165390 // GRMZM2G427073 // GRMZM2G075333 // GRMZM2G441347 // GRMZM2G031660 // GRMZM2G034360 // GR…
GO:0006950	P	response to stress	233	1940	2243	25864	1.1e-06	0.00029	// GRMZM2G105348 // GRMZM2G481605 // GRMZM2G039577 // GRMZM2G099802 // GRMZM2G087111 // GRMZM2G150893 // GRMZM2G463280 // GRMZM2G074317 // GRMZM2G088951 // GRMZM2G354558 // GRMZM2G146809 // GRMZM2G040638 // GRMZM2G181227 // GRMZM2G009719 // GRMZM2G070961 // GRMZM2G069444 // GRMZM2G049538 // GRMZM2G151227 // GRMZM2G392863 // GRMZM2G075140 // GRMZM2G360681 // GRMZM2G000326 // GRMZM2G074158 // GRMZM…
GO:0006631	P	fatty acid metabolic process	46	1940	283	25864	5.3e-06	0.0013	// GRMZM2G091643 // GRMZM5G805585 // GRMZM2G083195 // AC233893.1_FG003 // GRMZM2G162758 // GRMZM2G354558 // GRMZM2G020320 // GRMZM2G059637 // GRMZM2G102760 // GRMZM2G034360 // GRMZM2G168304 // GRMZM2G075140 // GRMZM2G176301 // GRMZM2G166176 // GRMZM2G316362 // GRMZM2G015419 // GRMZM2G164974 // GRMZM2G124276 // GRMZM2G090051 // GRMZM2G409312 // AC155610.2_FG007 // GRMZM2G156620 // GRMZM2G030636 //…
GO:0006725	P	cellular aromatic compound metabolic process	54	1940	359	25864	6.5e-06	0.0015	// GRMZM2G170692 // GRMZM2G132169 // GRMZM2G106950 // GRMZM2G026930 // GRMZM2G162758 // GRMZM2G072808 // GRMZM2G076936 // GRMZM2G059637 // GRMZM2G169033 // GRMZM2G059392 // GRMZM2G038846 // GRMZM2G016241 // GRMZM5G842071 // GRMZM2G365961 // GRMZM2G139533 // GRMZM2G063917 // GRMZM2G336337 // GRMZM2G071021 // GRMZM5G801875 // GRMZM2G075333 // GRMZM2G101221 // GRMZM2G151227 // GRMZM5G800488 // GRMZM…
GO:0016101	P	diterpenoid metabolic process	11	1940	23	25864	1.2e-05	0.0025	// AC214360.3_FG001 // AC203966.5_FG005 // GRMZM2G059308 // GRMZM2G102550 // GRMZM2G081554 // AC215639.3_FG002 // GRMZM2G016922 // GRMZM2G049418 // GRMZM2G093195 // GRMZM2G006964 // GRMZM2G044481
GO:0044255	P	cellular lipid metabolic process	82	1940	645	25864	1.2e-05	0.0025	// GRMZM2G091643 // GRMZM5G805585 // GRMZM2G057243 // GRMZM2G060886 // GRMZM2G083195 // GRMZM2G006964 // GRMZM2G093772 // GRMZM2G102550 // GRMZM2G081554 // AC215639.3_FG002 // GRMZM2G162758 // GRMZM2G354558 // GRMZM2G020320 // GRMZM2G059637 // GRMZM2G493395 // GRMZM2G102760 // GRMZM2G402039 // GRMZM2G093195 // GRMZM5G817559 // AC204530.4_FG006 // GRMZM2G034360 // GRMZM2G149317 // GRMZM2G043191 //…
GO:0019439	P	aromatic compound catabolic process	13	1940	34	25864	1.3e-05	0.0026	// GRMZM2G063917 // GRMZM2G336337 // GRMZM2G170692 // GRMZM2G132169 // GRMZM2G400390 // GRMZM2G441347 // GRMZM2G334660 // GRMZM2G072808 // GRMZM2G441632 // GRMZM2G169033 // GRMZM2G118345 // GRMZM5G800488 // GRMZM5G842071
GO:0009685	P	gibberellin metabolic process	10	1940	20	25864	2.2e-05	0.0041	// AC214360.3_FG001 // AC203966.5_FG005 // GRMZM2G059308 // GRMZM2G081554 // AC215639.3_FG002 // GRMZM2G016922 // GRMZM2G049418 // GRMZM2G093195 // GRMZM2G006964 // GRMZM2G044481
GO:0006633	P	fatty acid biosynthetic process	34	1940	203	25864	5.1e-05	0.0091	// GRMZM2G091643 // GRMZM5G805585 // GRMZM2G083195 // AC233893.1_FG003 // GRMZM2G162758 // GRMZM2G354558 // GRMZM2G020320 // GRMZM2G102760 // GRMZM2G176301 // GRMZM2G168304 // GRMZM2G075140 // GRMZM2G015419 // GRMZM2G164974 // GRMZM2G124276 // GRMZM2G090051 // GRMZM2G409312 // GRMZM2G156620 // GRMZM2G030636 // GRMZM2G156861 // GRMZM2G017382 // GRMZM2G480516 // GRMZM2G063024 // GRMZM2G003501 // GR…
GO:0009725	P	response to hormone stimulus	91	1940	787	25864	0.0001	0.016	// GRMZM2G159547 // GRMZM2G464137 // GRMZM5G864847 // GRMZM2G126566 // GRMZM2G039577 // GRMZM2G151227 // GRMZM2G119864 // GRMZM2G117942 // GRMZM2G156861 // GRMZM2G079348 // GRMZM2G446858 // GRMZM2G089106 // GRMZM2G112377 // GRMZM2G166944 // GRMZM2G178645 // AC225718.2_FG006 // GRMZM2G015049 // GRMZM2G455869 // GRMZM5G808366 // GRMZM2G159393 // GRMZM2G394450 // GRMZM2G158657 // GRMZM2G072820 // GR…
GO:0006721	P	terpenoid metabolic process	20	1940	93	25864	0.0001	0.016	// AC214360.3_FG001 // GRMZM2G056975 // GRMZM2G057243 // GRMZM2G059308 // GRMZM2G446858 // GRMZM2G016922 // GRMZM2G102550 // GRMZM2G081554 // AC215639.3_FG002 // GRMZM2G410515 // GRMZM2G493395 // GRMZM2G049418 // GRMZM2G108457 // GRMZM2G030636 // AC203966.5_FG005 // GRMZM2G093195 // GRMZM2G006964 // GRMZM2G158657 // GRMZM2G149317 // GRMZM2G044481
GO:0030001	P	metal ion transport	40	1940	267	25864	0.0001	0.016	// GRMZM2G049077 // GRMZM2G115190 // GRMZM2G155281 // GRMZM2G000166 // GRMZM2G074317 // GRMZM2G704488 // GRMZM2G412604 // GRMZM5G849889 // GRMZM2G034956 // GRMZM2G046480 // GRMZM2G160064 // GRMZM2G155525 // GRMZM2G171279 // GRMZM2G097188 // GRMZM2G122437 // GRMZM2G166711 // EF517601.1_FG006 // EF517601.1_FG009 // GRMZM2G007713 // GRMZM2G478568 // GRMZM2G330049 // GRMZM2G059836 // GRMZM2G385200 //…
GO:0016102	P	diterpenoid biosynthetic process	7	1940	12	25864	0.00019	0.024	// AC214360.3_FG001 // GRMZM2G059308 // AC203966.5_FG005 // GRMZM2G081554 // GRMZM2G049418 // GRMZM2G093195 // GRMZM2G044481
GO:0010345	P	suberin biosynthetic process	7	1940	12	25864	0.00019	0.024	// GRMZM2G075140 // GRMZM2G166176 // GRMZM2G162758 // GRMZM2G059637 // GRMZM2G034360 // GRMZM2G083574 // AC155610.2_FG007
GO:0009686	P	gibberellin biosynthetic process	7	1940	12	25864	0.00019	0.024	// AC214360.3_FG001 // GRMZM2G059308 // AC203966.5_FG005 // GRMZM2G081554 // GRMZM2G049418 // GRMZM2G093195 // GRMZM2G044481
GO:0030417	P	nicotianamine metabolic process	7	1940	12	25864	0.00019	0.024	// GRMZM2G704488 // GRMZM2G385200 // GRMZM2G030036 // GRMZM2G124785 // GRMZM2G034956 // AC233955.1_FG003 // GRMZM2G478568
GO:0019438	P	aromatic compound biosynthetic process	32	1940	201	25864	0.00019	0.024	// GRMZM2G170692 // GRMZM2G026930 // GRMZM2G162758 // GRMZM2G059637 // GRMZM2G038846 // GRMZM2G016241 // GRMZM2G365961 // GRMZM2G063917 // GRMZM2G075140 // GRMZM2G071021 // GRMZM2G075333 // GRMZM2G151227 // GRMZM2G175076 // GRMZM2G122172 // AC155610.2_FG007 // GRMZM2G125923 // GRMZM2G437912 // GRMZM2G345717 // GRMZM2G083574 // GRMZM2G422750 // GRMZM2G061515 // AC198937.4_FG003 // GRMZM2G165390 //…
GO:0030418	P	nicotianamine biosynthetic process	7	1940	12	25864	0.00019	0.024	// GRMZM2G704488 // GRMZM2G385200 // GRMZM2G030036 // GRMZM2G124785 // GRMZM2G034956 // AC233955.1_FG003 // GRMZM2G478568
GO:0010033	P	response to organic substance	111	1940	1030	25864	0.00023	0.028	// GRMZM2G159547 // GRMZM2G464137 // GRMZM5G864847 // GRMZM2G126566 // GRMZM2G039577 // GRMZM2G337768 // GRMZM2G119864 // GRMZM2G359924 // GRMZM2G117942 // GRMZM2G156861 // GRMZM2G003682 // GRMZM2G079348 // GRMZM2G446858 // GRMZM2G181227 // GRMZM2G089106 // GRMZM2G112377 // GRMZM2G166944 // GRMZM2G178645 // AC225718.2_FG006 // GRMZM2G015049 // GRMZM2G455869 // GRMZM5G808366 // GRMZM2G159393 // GR…
GO:0006355	P	regulation of transcription, DNA-dependent	170	1940	1706	25864	0.00023	0.028	// GRMZM2G429378 // AC187157.4_FG001 // GRMZM2G158140 // GRMZM5G803355 // GRMZM2G125653 // GRMZM2G162739 // GRMZM2G444748 // GRMZM5G864847 // GRMZM2G068672 // GRMZM2G368838 // GRMZM2G026926 // GRMZM2G384528 // AC233933.1_FG001 // GRMZM2G169966 // GRMZM2G126817 // GRMZM5G806839 // GRMZM2G141219 // GRMZM2G327349 // GRMZM2G036703 // GRMZM2G359924 // GRMZM5G822829 // GRMZM2G105348 // AC193630.3_FG003…
GO:0045449	P	regulation of transcription	170	1940	1708	25864	0.00025	0.028	// GRMZM2G429378 // AC187157.4_FG001 // GRMZM2G158140 // GRMZM5G803355 // GRMZM2G125653 // GRMZM2G162739 // GRMZM2G444748 // GRMZM5G864847 // GRMZM2G068672 // GRMZM2G368838 // GRMZM2G026926 // GRMZM2G384528 // AC233933.1_FG001 // GRMZM2G169966 // GRMZM2G126817 // GRMZM5G806839 // GRMZM2G141219 // GRMZM2G327349 // GRMZM2G036703 // GRMZM2G359924 // GRMZM5G822829 // GRMZM2G105348 // AC193630.3_FG003…
GO:0006468	P	protein amino acid phosphorylation	164	1940	1642	25864	0.00027	0.03	// GRMZM2G147051 // GRMZM2G335709 // GRMZM2G140231 // GRMZM2G438840 // GRMZM2G040840 // GRMZM2G343428 // GRMZM2G430780 // GRMZM2G079219 // GRMZM2G431021 // GRMZM2G070961 // GRMZM2G037386 // GRMZM2G426917 // GRMZM2G048801 // GRMZM2G180775 // GRMZM2G467703 // GRMZM2G150952 // GRMZM2G398559 // GRMZM2G337768 // GRMZM2G502350 // GRMZM2G373435 // GRMZM2G355233 // GRMZM2G140752 // GRMZM2G428370 // GRMZM…
GO:0009719	P	response to endogenous stimulus	94	1940	848	25864	0.0003	0.032	// GRMZM2G159547 // GRMZM2G464137 // GRMZM5G864847 // GRMZM2G126566 // GRMZM2G039577 // GRMZM2G151227 // GRMZM2G119864 // GRMZM2G117942 // GRMZM2G156861 // GRMZM2G079348 // GRMZM2G446858 // GRMZM2G089106 // GRMZM2G112377 // GRMZM2G166944 // GRMZM2G178645 // AC225718.2_FG006 // GRMZM2G015049 // GRMZM2G455869 // GRMZM5G808366 // GRMZM2G159393 // GRMZM2G394450 // GRMZM2G158657 // GRMZM2G072820 // GR…
GO:0051252	P	regulation of RNA metabolic process	170	1940	1719	25864	0.00033	0.034	// GRMZM2G429378 // AC187157.4_FG001 // GRMZM2G158140 // GRMZM5G803355 // GRMZM2G125653 // GRMZM2G162739 // GRMZM2G444748 // GRMZM5G864847 // GRMZM2G068672 // GRMZM2G368838 // GRMZM2G026926 // GRMZM2G384528 // AC233933.1_FG001 // GRMZM2G169966 // GRMZM2G126817 // GRMZM5G806839 // GRMZM2G141219 // GRMZM2G327349 // GRMZM2G036703 // GRMZM2G359924 // GRMZM5G822829 // GRMZM2G105348 // AC193630.3_FG003…
GO:0015849	P	organic acid transport	17	1940	80	25864	0.00037	0.037	// GRMZM2G041980 // AC207755.3_FG005 // GRMZM2G046743 // GRMZM2G089396 // GRMZM2G031167 // GRMZM2G116554 // GRMZM2G009223 // GRMZM2G127338 // GRMZM2G127328 // GRMZM2G149216 // GRMZM2G126742 // GRMZM2G146161 // GRMZM2G007810 // GRMZM2G094860 // GRMZM5G805732 // GRMZM2G030814 // GRMZM5G870170
GO:0015837	P	amine transport	13	1940	51	25864	0.00041	0.04	// GRMZM2G126742 // AC207755.3_FG005 // GRMZM2G046743 // GRMZM2G031167 // GRMZM2G116554 // GRMZM2G127338 // GRMZM2G127328 // GRMZM2G146161 // GRMZM2G007810 // GRMZM2G149216 // GRMZM5G805732 // GRMZM2G030814 // GRMZM2G028736
GO:0005506	F	iron ion binding	163	1940	712	25864	1.8e-31	2.2e-28	// GRMZM2G026532 // GRMZM2G162737 // GRMZM2G150893 // GRMZM2G040638 // GRMZM2G016264 // GRMZM2G079381 // GRMZM2G091588 // GRMZM2G160327 // GRMZM2G399530 // GRMZM2G127945 // GRMZM2G135387 // GRMZM2G124276 // GRMZM2G090051 // GRMZM2G156257 // GRMZM2G167336 // GRMZM5G843555 // GRMZM2G702529 // GRMZM2G027217 // GRMZM2G079348 // GRMZM2G039278 // GRMZM2G117706 // GRMZM2G038487 // GRMZM2G103342 // GRMZM…
GO:0020037	F	heme binding	139	1940	575	25864	6.4e-29	3.8e-26	// GRMZM2G026532 // GRMZM2G162737 // GRMZM2G150893 // GRMZM2G040638 // GRMZM2G016264 // GRMZM2G079381 // GRMZM2G091588 // GRMZM2G160327 // GRMZM2G399530 // GRMZM2G127945 // GRMZM2G135387 // GRMZM2G168382 // GRMZM2G156257 // GRMZM2G167336 // GRMZM2G702529 // GRMZM2G027217 // GRMZM2G079348 // GRMZM2G039278 // GRMZM2G117706 // GRMZM2G103342 // GRMZM2G075244 // GRMZM2G067402 // GRMZM2G171139 // GRMZM…
GO:0046906	F	tetrapyrrole binding	139	1940	591	25864	6.6e-28	2.6e-25	// GRMZM2G026532 // GRMZM2G162737 // GRMZM2G150893 // GRMZM2G040638 // GRMZM2G016264 // GRMZM2G079381 // GRMZM2G091588 // GRMZM2G160327 // GRMZM2G399530 // GRMZM2G127945 // GRMZM2G135387 // GRMZM2G168382 // GRMZM2G156257 // GRMZM2G167336 // GRMZM2G702529 // GRMZM2G027217 // GRMZM2G079348 // GRMZM2G039278 // GRMZM2G117706 // GRMZM2G103342 // GRMZM2G075244 // GRMZM2G067402 // GRMZM2G171139 // GRMZM…
GO:0016491	F	oxidoreductase activity	301	1940	2055	25864	3.6e-26	1.1e-23	// GRMZM2G026532 // GRMZM5G854264 // GRMZM2G162737 // GRMZM2G132169 // GRMZM2G150893 // AC215639.3_FG002 // GRMZM2G354558 // GRMZM2G168073 // GRMZM2G040638 // GRMZM2G428027 // GRMZM2G036290 // GRMZM5G836353 // GRMZM2G154870 // GRMZM2G051004 // GRMZM2G022836 // GRMZM2G018082 // GRMZM5G800488 // GRMZM2G160327 // GRMZM2G058760 // GRMZM2G399530 // GRMZM2G150731 // GRMZM2G016264 // GRMZM2G127945 // GR…
GO:0016705	F	oxidoreductase activity, acting on paired donors, with incorporation or reduction of molecular oxygen	122	1940	539	25864	2.2e-23	5.3e-21	// GRMZM2G026532 // GRMZM5G854264 // GRMZM2G162737 // AC215639.3_FG002 // GRMZM2G354558 // GRMZM2G016264 // GRMZM2G155686 // GRMZM2G022836 // GRMZM2G399530 // GRMZM2G410515 // GRMZM2G053315 // GRMZM2G168382 // GRMZM2G091456 // GRMZM2G167336 // GRMZM5G843555 // GRMZM2G702529 // GRMZM2G039278 // GRMZM2G007249 // GRMZM2G075244 // GRMZM2G000427 // GRMZM2G022679 // GRMZM2G030831 // GRMZM2G038487 // GR…
GO:0003824	F	catalytic activity	1074	1940	11519	25864	2e-20	3.9e-18	// GRMZM2G147051 // GRMZM2G475702 // GRMZM2G336879 // GRMZM2G180870 // AC215639.3_FG002 // GRMZM2G088951 // GRMZM2G087254 // GRMZM2G016836 // GRMZM2G135536 // GRMZM2G070961 // GRMZM2G152175 // GRMZM2G168304 // GRMZM2G063917 // GRMZM2G147491 // GRMZM2G161233 // GRMZM2G037431 // GRMZM2G160327 // GRMZM2G094304 // GRMZM2G431504 // GRMZM2G058760 // GRMZM2G043154 // GRMZM2G127067 // GRMZM2G135586 // GR…
GO:0016684	F	oxidoreductase activity, acting on peroxide as acceptor	64	1940	216	25864	1.6e-17	2.4e-15	// GRMZM2G035506 // GRMZM2G138450 // GRMZM2G117365 // AC230013.2_FG002 // GRMZM2G048474 // GRMZM2G437207 // GRMZM2G382379 // GRMZM2G177792 // GRMZM2G168073 // GRMZM2G040638 // GRMZM2G024234 // GRMZM2G126261 // GRMZM2G029144 // GRMZM2G176085 // GRMZM2G160062 // GRMZM2G300965 // GRMZM2G136042 // GRMZM2G451097 // GRMZM2G108207 // GRMZM2G160327 // GRMZM2G080689 // GRMZM2G022740 // GRMZM2G427937 // GR…
GO:0004601	F	peroxidase activity	64	1940	216	25864	1.6e-17	2.4e-15	// GRMZM2G035506 // GRMZM2G138450 // GRMZM2G117365 // AC230013.2_FG002 // GRMZM2G048474 // GRMZM2G437207 // GRMZM2G382379 // GRMZM2G177792 // GRMZM2G168073 // GRMZM2G040638 // GRMZM2G024234 // GRMZM2G126261 // GRMZM2G029144 // GRMZM2G176085 // GRMZM2G160062 // GRMZM2G300965 // GRMZM2G136042 // GRMZM2G451097 // GRMZM2G108207 // GRMZM2G160327 // GRMZM2G080689 // GRMZM2G022740 // GRMZM2G427937 // GR…
GO:0004497	F	monooxygenase activity	65	1940	255	25864	4.4e-15	5.8e-13	// GRMZM2G026532 // GRMZM2G135387 // GRMZM2G162758 // GRMZM5G891656 // GRMZM2G114988 // GRMZM2G093195 // GRMZM2G102662 // GRMZM2G016264 // GRMZM2G010468 // GRMZM2G176301 // GRMZM2G091588 // GRMZM2G180082 // GRMZM2G177668 // GRMZM2G012865 // GRMZM2G062151 // GRMZM2G470442 // GRMZM2G007698 // GRMZM2G399530 // GRMZM2G075244 // GRMZM2G089528 // GRMZM2G053315 // GRMZM2G168382 // GRMZM2G122498 // GRMZM…
GO:0016209	F	antioxidant activity	64	1940	250	25864	6e-15	7.1e-13	// GRMZM2G035506 // GRMZM2G138450 // GRMZM2G117365 // AC230013.2_FG002 // GRMZM2G048474 // GRMZM2G437207 // GRMZM2G382379 // GRMZM2G177792 // GRMZM2G168073 // GRMZM2G040638 // GRMZM2G024234 // GRMZM2G126261 // GRMZM2G029144 // GRMZM2G176085 // GRMZM2G160062 // GRMZM2G300965 // GRMZM2G136042 // GRMZM2G451097 // GRMZM2G108207 // GRMZM2G160327 // GRMZM2G080689 // GRMZM2G022740 // GRMZM2G427937 // GR…
GO:0009055	F	electron carrier activity	100	1940	628	25864	5.7e-11	6.2e-09	// GRMZM2G026532 // GRMZM2G352678 // GRMZM2G162737 // GRMZM2G016264 // GRMZM2G091588 // GRMZM2G043300 // GRMZM2G399530 // GRMZM2G004160 // GRMZM2G168382 // GRMZM2G167336 // GRMZM2G702529 // GRMZM2G154870 // GRMZM2G023847 // GRMZM2G075244 // GRMZM2G414317 // GRMZM2G030831 // GRMZM2G097851 // GRMZM5G881965 // GRMZM5G860607 // GRMZM2G123446 // GRMZM2G132478 // GRMZM2G059191 // GRMZM2G042543 // GRMZM…
GO:0016706	F	oxidoreductase activity, acting on paired donors, with incorporation or reduction of molecular oxygen, 2-oxoglutarate as one donor, and incorporation of one atom each of oxygen into both donors	37	1940	123	25864	7e-11	6.9e-09	// GRMZM5G854264 // GRMZM2G060940 // GRMZM2G426175 // AC215639.3_FG002 // GRMZM2G062396 // GRMZM2G049418 // GRMZM2G155686 // GRMZM2G050234 // GRMZM2G006964 // GRMZM2G022836 // GRMZM2G058024 // GRMZM2G127668 // AC203966.5_FG005 // GRMZM2G421029 // AC148152.3_FG005 // AC212219.3_FG005 // GRMZM2G099467 // GRMZM2G013448 // GRMZM5G843555 // GRMZM2G145914 // GRMZM2G153359 // GRMZM6G617209 // GRMZM2G314…
GO:0030246	F	carbohydrate binding	45	1940	220	25864	2.6e-08	2.3e-06	// GRMZM2G077655 // GRMZM2G010091 // GRMZM2G469175 // GRMZM2G145045 // GRMZM2G145109 // GRMZM5G865595 // GRMZM2G012143 // GRMZM2G056109 // GRMZM2G426917 // GRMZM2G075884 // GRMZM2G056629 // GRMZM2G100828 // GRMZM2G453565 // GRMZM2G337768 // GRMZM5G832149 // GRMZM2G355233 // GRMZM2G172368 // GRMZM2G028568 // GRMZM2G024024 // GRMZM2G104655 // GRMZM2G338691 // GRMZM2G176225 // GRMZM2G113421 // GRMZM…
GO:0046914	F	transition metal ion binding	317	1940	3109	25864	4.5e-08	3.8e-06	// GRMZM2G026532 // GRMZM2G352678 // GRMZM2G106950 // GRMZM2G155281 // GRMZM2G132169 // AC190772.4_FG011 // GRMZM2G121236 // GRMZM2G071390 // GRMZM2G115988 // GRMZM2G030772 // GRMZM2G386590 // GRMZM2G040638 // GRMZM2G428027 // GRMZM2G053707 // GRMZM2G016264 // GRMZM2G079381 // GRMZM2G051004 // GRMZM2G091588 // GRMZM2G162737 // GRMZM5G800488 // GRMZM2G035625 // GRMZM2G160327 // GRMZM2G043300 // GR…
GO:0016747	F	transferase activity, transferring acyl groups other than amino-acyl groups	59	1940	344	25864	5.3e-08	4.1e-06	// GRMZM2G091643 // GRMZM5G805585 // GRMZM2G175812 // GRMZM2G083195 // AC233893.1_FG003 // GRMZM2G151553 // GRMZM2G004161 // GRMZM2G030436 // GRMZM2G031062 // GRMZM2G059637 // GRMZM2G050137 // AC149475.2_FG007 // GRMZM2G051005 // GRMZM5G817559 // GRMZM2G156296 // GRMZM2G375159 // GRMZM2G098239 // GRMZM2G075140 // GRMZM2G050450 // GRMZM2G342856 // GRMZM2G346095 // GRMZM2G435393 // GRMZM2G066049 //…
GO:0016798	F	hydrolase activity, acting on glycosyl bonds	79	1940	526	25864	5.6e-08	4.1e-06	// GRMZM2G111998 // GRMZM2G030850 // GRMZM2G030173 // GRMZM2G047384 // GRMZM2G430942 // GRMZM2G088951 // GRMZM2G095725 // GRMZM2G098912 // GRMZM2G400497 // GRMZM2G392125 // GRMZM2G002034 // GRMZM2G111324 // GRMZM2G125823 // GRMZM2G123107 // GRMZM2G153666 // GRMZM2G162359 // GRMZM2G065585 // GRMZM2G089836 // GRMZM2G160738 // GRMZM2G138060 // GRMZM2G070271 // GRMZM2G026804 // AC159612.1_FG007 // GR…
GO:0030145	F	manganese ion binding	23	1940	70	25864	7.1e-08	4.5e-06	// GRMZM2G090245 // GRMZM2G157298 // AC190772.4_FG011 // GRMZM2G170857 // GRMZM2G012530 // GRMZM2G072965 // GRMZM2G093076 // GRMZM2G161097 // GRMZM2G094328 // GRMZM2G151249 // GRMZM2G471355 // GRMZM2G170829 // GRMZM2G105940 // GRMZM2G387127 // GRMZM2G093622 // GRMZM2G093606 // GRMZM2G064096 // GRMZM2G030772 // GRMZM2G071390 // GRMZM2G178817 // GRMZM2G049930 // GRMZM2G087111 // GRMZM2G149714
GO:0030247	F	polysaccharide binding	24	1940	76	25864	6.9e-08	4.5e-06	// GRMZM2G077655 // GRMZM2G010091 // GRMZM2G145045 // GRMZM2G145109 // GRMZM5G865595 // GRMZM2G176225 // GRMZM2G426917 // GRMZM5G832149 // GRMZM2G355233 // GRMZM2G172368 // GRMZM2G028568 // GRMZM2G145075 // GRMZM2G113421 // GRMZM2G313181 // GRMZM2G049608 // GRMZM2G095209 // GRMZM2G576752 // GRMZM2G077914 // GRMZM2G024024 // GRMZM2G059012 // AC217293.3_FG007 // GRMZM2G145461 // GRMZM2G013790 // GR…
GO:0001871	F	pattern binding	24	1940	76	25864	6.9e-08	4.5e-06	// GRMZM2G077655 // GRMZM2G010091 // GRMZM2G145045 // GRMZM2G145109 // GRMZM5G865595 // GRMZM2G176225 // GRMZM2G426917 // GRMZM5G832149 // GRMZM2G355233 // GRMZM2G172368 // GRMZM2G028568 // GRMZM2G145075 // GRMZM2G113421 // GRMZM2G313181 // GRMZM2G049608 // GRMZM2G095209 // GRMZM2G576752 // GRMZM2G077914 // GRMZM2G024024 // GRMZM2G059012 // AC217293.3_FG007 // GRMZM2G145461 // GRMZM2G013790 // GR…
GO:0004674	F	protein serine/threonine kinase activity	139	1940	1139	25864	1e-07	6.2e-06	// GRMZM2G147051 // GRMZM2G335709 // GRMZM2G438840 // GRMZM2G040840 // GRMZM2G079219 // GRMZM2G431021 // GRMZM2G070961 // GRMZM2G037386 // GRMZM2G426917 // GRMZM2G048801 // GRMZM2G180775 // GRMZM2G467703 // GRMZM2G337768 // GRMZM2G502350 // GRMZM2G373435 // GRMZM2G355233 // GRMZM2G140752 // GRMZM2G428370 // GRMZM5G856011 // GRMZM2G028568 // GRMZM2G476477 // GRMZM2G305066 // GRMZM2G076943 // GRMZM…
GO:0043169	F	cation binding	400	1940	4135	25864	1.3e-07	7.1e-06	// GRMZM2G088819 // GRMZM2G386590 // GRMZM2G160327 // GRMZM2G058760 // GRMZM2G386113 // GRMZM2G355233 // GRMZM2G013448 // GRMZM2G079348 // GRMZM2G000836 // GRMZM2G049695 // GRMZM2G170857 // GRMZM2G166711 // AC225718.2_FG006 // GRMZM2G081928 // GRMZM5G881965 // AC217293.3_FG007 // GRMZM2G123446 // GRMZM2G086727 // GRMZM2G113349 // GRMZM2G114988 // GRMZM2G102760 // GRMZM2G015753 // GRMZM2G093076 //…
GO:0046872	F	metal ion binding	399	1940	4124	25864	1.4e-07	7.1e-06	// GRMZM2G088819 // GRMZM2G386590 // GRMZM2G160327 // GRMZM2G058760 // GRMZM2G386113 // GRMZM2G355233 // GRMZM2G013448 // GRMZM2G079348 // GRMZM2G000836 // GRMZM2G049695 // GRMZM2G170857 // GRMZM2G166711 // AC225718.2_FG006 // GRMZM2G081928 // GRMZM5G881965 // AC217293.3_FG007 // GRMZM2G123446 // GRMZM2G086727 // GRMZM2G113349 // GRMZM2G114988 // GRMZM2G102760 // GRMZM2G015753 // GRMZM2G093076 //…
GO:0043167	F	ion binding	400	1940	4136	25864	1.4e-07	7.1e-06	// GRMZM2G088819 // GRMZM2G386590 // GRMZM2G160327 // GRMZM2G058760 // GRMZM2G386113 // GRMZM2G355233 // GRMZM2G013448 // GRMZM2G079348 // GRMZM2G000836 // GRMZM2G049695 // GRMZM2G170857 // GRMZM2G166711 // AC225718.2_FG006 // GRMZM2G081928 // GRMZM5G881965 // AC217293.3_FG007 // GRMZM2G123446 // GRMZM2G086727 // GRMZM2G113349 // GRMZM2G114988 // GRMZM2G102760 // GRMZM2G015753 // GRMZM2G093076 //…
GO:0004553	F	hydrolase activity, hydrolyzing O-glycosyl compounds	72	1940	477	25864	1.8e-07	8.9e-06	// GRMZM2G111998 // GRMZM2G030850 // GRMZM2G030173 // GRMZM2G180870 // GRMZM2G430942 // GRMZM2G088951 // GRMZM2G095725 // GRMZM2G098912 // GRMZM2G400497 // GRMZM2G392125 // GRMZM2G002034 // GRMZM2G111324 // GRMZM2G133781 // GRMZM2G123107 // GRMZM2G153666 // GRMZM2G162359 // GRMZM2G065585 // GRMZM2G089836 // GRMZM2G138060 // GRMZM2G070271 // GRMZM2G026804 // AC159612.1_FG007 // GRMZM2G091303 // GR…
GO:0003700	F	transcription factor activity	111	1940	891	25864	8.6e-07	4.1e-05	// GRMZM2G429378 // AC187157.4_FG001 // GRMZM2G125653 // GRMZM2G444748 // GRMZM2G068672 // GRMZM2G368838 // GRMZM2G026926 // AC233933.1_FG001 // GRMZM5G806839 // GRMZM2G141219 // GRMZM2G327349 // GRMZM2G036703 // GRMZM2G327059 // GRMZM2G105348 // GRMZM2G007406 // GRMZM2G104204 // GRMZM2G090594 // AC206951.3_FG016 // GRMZM2G055180 // GRMZM2G169149 // GRMZM2G069365 // GRMZM2G137532 // AC198725.4_FG…
GO:0016701	F	oxidoreductase activity, acting on single donors with incorporation of molecular oxygen	21	1940	71	25864	1.1e-06	5e-05	// GRMZM2G312997 // GRMZM2G156861 // GRMZM2G057243 // GRMZM2G165998 // GRMZM2G446858 // GRMZM2G038677 // GRMZM6G617209 // GRMZM2G015419 // GRMZM2G040095 // GRMZM2G345717 // GRMZM2G038487 // GRMZM2G062396 // GRMZM2G164967 // GRMZM2G102760 // AC203989.4_FG001 // GRMZM2G109130 // GRMZM2G171390 // GRMZM2G152354 // GRMZM2G158657 // GRMZM2G006964 // GRMZM2G149295
GO:0016746	F	transferase activity, transferring acyl groups	62	1940	412	25864	1.4e-06	6e-05	// GRMZM2G091643 // GRMZM5G805585 // GRMZM2G175812 // GRMZM2G083195 // AC233893.1_FG003 // GRMZM2G151553 // GRMZM2G004161 // GRMZM2G030436 // GRMZM2G031062 // GRMZM2G020320 // GRMZM2G059637 // GRMZM2G050137 // AC149475.2_FG007 // GRMZM2G051005 // GRMZM5G817559 // GRMZM2G156296 // GRMZM2G375159 // GRMZM2G098239 // GRMZM2G075140 // GRMZM2G050450 // GRMZM2G342856 // GRMZM2G346095 // GRMZM2G435393 //…
GO:0016758	F	transferase activity, transferring hexosyl groups	78	1940	566	25864	1.4e-06	6e-05	// GRMZM2G301148 // GRMZM2G037998 // GRMZM2G372068 // GRMZM2G063133 // GRMZM2G132706 // GRMZM2G180870 // GRMZM2G180951 // GRMZM2G423930 // GRMZM2G399048 // GRMZM2G036409 // GRMZM2G457929 // GRMZM2G113432 // GRMZM2G118657 // GRMZM2G392125 // GRMZM2G055313 // GRMZM2G475884 // GRMZM2G008935 // GRMZM2G333274 // GRMZM2G074546 // GRMZM2G083130 // GRMZM2G363554 // GRMZM2G074158 // GRMZM5G834303 // GRMZM…
GO:0045735	F	nutrient reservoir activity	25	1940	100	25864	1.5e-06	6.2e-05	// GRMZM2G090245 // GRMZM2G157298 // AC190772.4_FG011 // GRMZM2G170857 // GRMZM2G012530 // GRMZM2G072965 // GRMZM2G093076 // GRMZM2G161097 // GRMZM2G094328 // GRMZM2G151249 // GRMZM2G471355 // GRMZM2G170829 // GRMZM2G105940 // GRMZM2G387127 // GRMZM2G093622 // GRMZM2G093606 // GRMZM2G086294 // GRMZM2G064096 // GRMZM2G030772 // GRMZM2G054852 // GRMZM2G071390 // GRMZM2G178817 // GRMZM2G049930 // GR…
GO:0016702	F	oxidoreductase activity, acting on single donors with incorporation of molecular oxygen, incorporation of two atoms of oxygen	19	1940	62	25864	2.3e-06	9e-05	// GRMZM2G312997 // GRMZM2G156861 // GRMZM2G057243 // GRMZM2G165998 // GRMZM2G446858 // GRMZM2G038677 // GRMZM6G617209 // GRMZM2G015419 // GRMZM2G040095 // GRMZM2G345717 // GRMZM2G062396 // GRMZM2G164967 // GRMZM2G102760 // AC203989.4_FG001 // GRMZM2G109130 // GRMZM2G149295 // GRMZM2G152354 // GRMZM2G158657 // GRMZM2G006964
GO:0051213	F	dioxygenase activity	19	1940	63	25864	2.8e-06	0.00011	// GRMZM2G312997 // GRMZM2G156861 // GRMZM2G057243 // GRMZM2G165998 // GRMZM2G446858 // GRMZM2G038677 // GRMZM6G617209 // GRMZM2G015419 // GRMZM2G040095 // GRMZM2G345717 // GRMZM2G062396 // GRMZM2G164967 // GRMZM2G102760 // AC203989.4_FG001 // GRMZM2G109130 // GRMZM2G149295 // GRMZM2G152354 // GRMZM2G158657 // GRMZM2G006964
GO:0030528	F	transcription regulator activity	115	1940	974	25864	5.5e-06	0.0002	// GRMZM2G429378 // AC187157.4_FG001 // GRMZM2G158140 // GRMZM2G125653 // GRMZM2G444748 // GRMZM2G068672 // GRMZM2G368838 // GRMZM2G026926 // AC233933.1_FG001 // GRMZM2G169966 // GRMZM5G806839 // GRMZM2G141219 // GRMZM2G327349 // GRMZM2G036703 // GRMZM2G327059 // GRMZM2G105348 // GRMZM5G823157 // GRMZM2G104204 // GRMZM2G090594 // AC206951.3_FG016 // GRMZM2G055180 // GRMZM2G169149 // GRMZM2G069365…
GO:0016740	F	transferase activity	406	1940	4374	25864	5.7e-06	0.00021	// GRMZM2G060886 // GRMZM2G180870 // GRMZM2G385200 // GRMZM2G054023 // GRMZM2G152179 // GRMZM2G168304 // GRMZM2G305900 // GRMZM2G077914 // GRMZM2G147051 // GRMZM2G043154 // GRMZM2G135586 // GRMZM2G036708 // GRMZM2G355233 // GRMZM2G428370 // GRMZM2G120016 // GRMZM2G463280 // GRMZM2G083935 // GRMZM2G036409 // GRMZM2G131378 // GRMZM2G114918 // GRMZM2G101245 // GRMZM2G470010 // GRMZM2G140752 // GRMZM…
GO:0043565	F	sequence-specific DNA binding	74	1940	571	25864	1.8e-05	0.0006	// GRMZM2G003551 // GRMZM2G008166 // GRMZM2G076272 // GRMZM2G125653 // GRMZM5G823157 // GRMZM5G866699 // GRMZM2G324999 // GRMZM2G444748 // GRMZM2G002915 // GRMZM2G148087 // GRMZM2G068672 // GRMZM5G832409 // GRMZM2G384528 // GRMZM2G094241 // GRMZM2G015433 // GRMZM2G408462 // GRMZM2G105140 // AC209050.3_FG003 // GRMZM2G028041 // GRMZM2G066734 // GRMZM2G111354 // GRMZM2G073427 // GRMZM2G104204 // GR…
GO:0008171	F	O-methyltransferase activity	15	1940	47	25864	1.7e-05	0.0006	// GRMZM2G408458 // GRMZM2G033952 // GRMZM2G147491 // GRMZM2G140996 // GRMZM2G336824 // GRMZM2G082007 // GRMZM2G349791 // GRMZM2G059465 // GRMZM2G041866 // GRMZM2G023152 // GRMZM2G127418 // GRMZM2G099297 // GRMZM2G124799 // GRMZM2G431021 // GRMZM2G141026
GO:0016765	F	transferase activity, transferring alkyl or aryl (other than methyl) groups	26	1940	126	25864	1.9e-05	0.00061	// GRMZM2G156877 // GRMZM2G102550 // GRMZM2G385200 // GRMZM2G028821 // GRMZM2G034956 // GRMZM2G016241 // GRMZM2G149317 // GRMZM2G054653 // GRMZM2G132093 // GRMZM2G126781 // GRMZM2G025190 // GRMZM2G009196 // GRMZM2G047867 // AC233955.1_FG003 // GRMZM2G478568 // GRMZM2G032856 // GRMZM2G475059 // GRMZM2G703077 // GRMZM2G097989 // GRMZM2G044383 // GRMZM2G363540 // GRMZM2G416632 // GRMZM2G704488 // GR…
GO:0016757	F	transferase activity, transferring glycosyl groups	88	1940	729	25864	3.3e-05	0.0011	// GRMZM2G180870 // GRMZM2G036409 // GRMZM2G410916 // GRMZM2G083130 // GRMZM2G074158 // GRMZM2G177218 // GRMZM2G113761 // GRMZM5G886185 // GRMZM2G089241 // GRMZM2G316030 // GRMZM2G055446 // GRMZM2G026889 // GRMZM2G120016 // GRMZM2G083935 // GRMZM2G301148 // GRMZM2G164761 // GRMZM2G318780 // GRMZM2G166940 // GRMZM2G166944 // GRMZM2G470010 // GRMZM2G394450 // GRMZM2G004858 // GRMZM2G319965 // GRMZM…
GO:0004364	F	glutathione transferase activity	13	1940	38	25864	3.5e-05	0.0011	// GRMZM2G363540 // GRMZM2G416632 // GRMZM2G032856 // GRMZM2G054653 // GRMZM2G156877 // GRMZM2G475059 // GRMZM2G132093 // GRMZM2G097989 // GRMZM2G126781 // GRMZM2G025190 // GRMZM2G044383 // GRMZM2G028821 // GRMZM2G016241
GO:0015103	F	inorganic anion transmembrane transporter activity	13	1940	45	25864	0.00014	0.0044	// GRMZM2G158013 // GRMZM2G010251 // GRMZM2G161459 // GRMZM2G092793 // GRMZM2G041980 // GRMZM2G082184 // GRMZM2G466545 // GRMZM2G154211 // GRMZM2G112377 // GRMZM2G080178 // GRMZM5G881088 // GRMZM2G044851 // GRMZM2G179294
GO:0030410	F	nicotianamine synthase activity	7	1940	12	25864	0.00019	0.0056	// GRMZM2G704488 // GRMZM2G385200 // GRMZM2G030036 // GRMZM2G124785 // GRMZM2G034956 // AC233955.1_FG003 // GRMZM2G478568
GO:0016762	F	xyloglucan:xyloglucosyl transferase activity	11	1940	35	25864	0.00025	0.0074	// GRMZM2G070271 // AC210669.3_FG001 // GRMZM2G113761 // GRMZM2G180870 // GRMZM2G091303 // GRMZM2G076157 // GRMZM2G004699 // GRMZM2G118579 // GRMZM2G166944 // GRMZM2G392125 // GRMZM5G886185
GO:0004672	F	protein kinase activity	164	1940	1661	25864	0.00044	0.013	// GRMZM2G147051 // GRMZM2G335709 // GRMZM2G140231 // GRMZM2G438840 // GRMZM2G040840 // GRMZM2G343428 // GRMZM2G430780 // GRMZM2G079219 // GRMZM2G431021 // GRMZM2G070961 // GRMZM2G037386 // GRMZM2G426917 // GRMZM2G048801 // GRMZM2G180775 // GRMZM2G467703 // GRMZM2G150952 // GRMZM2G398559 // GRMZM2G337768 // GRMZM2G502350 // GRMZM2G373435 // GRMZM2G355233 // GRMZM2G140752 // GRMZM2G428370 // GRMZM…
GO:0005507	F	copper ion binding	41	1940	304	25864	0.00061	0.017	// GRMZM2G352678 // GRMZM2G086727 // GRMZM2G027198 // GRMZM2G132169 // GRMZM2G004160 // GRMZM2G072808 // GRMZM2G169033 // AC234190.1_FG002 // GRMZM2G106950 // GRMZM2G004106 // GRMZM2G051004 // GRMZM5G842071 // GRMZM2G336337 // GRMZM2G086628 // GRMZM2G043301 // GRMZM2G043300 // GRMZM2G058760 // GRMZM2G121236 // GRMZM2G036708 // GRMZM2G146677 // GRMZM2G161154 // GRMZM2G084279 // GRMZM5G800488 // GR…
GO:0009922	F	fatty acid elongase activity	5	1940	8	25864	0.0013	0.036	// GRMZM2G063024 // GRMZM2G075140 // GRMZM2G104626 // GRMZM2G164974 // AC233893.1_FG003
GO:0016682	F	oxidoreductase activity, acting on diphenols and related substances as donors, oxygen as acceptor	6	1940	13	25864	0.0014	0.037	// GRMZM2G074743 // GRMZM2G074761 // GRMZM2G319062 // GRMZM2G010555 // GRMZM5G851266 // GRMZM2G125669
GO:0010333	F	terpene synthase activity	10	1940	38	25864	0.0015	0.039	// AC214360.3_FG001 // AC218998.2_FG011 // GRMZM2G081554 // GRMZM2G016922 // AC205502.4_FG004 // GRMZM2G108609 // GRMZM2G049538 // GRMZM2G038153 // GRMZM2G044481 // GRMZM2G451187
GO:0015276	F	ligand-gated ion channel activity	7	1940	20	25864	0.002	0.051	// GRMZM2G057459 // GRMZM2G171279 // GRMZM2G074317 // GRMZM2G148807 // GRMZM2G341499 // GRMZM5G858887 // GRMZM2G428379
GO:0022834	F	ligand-gated channel activity	7	1940	20	25864	0.002	0.051	// GRMZM2G057459 // GRMZM2G171279 // GRMZM2G074317 // GRMZM2G148807 // GRMZM2G341499 // GRMZM5G858887 // GRMZM2G428379
GO:0003682	F	chromatin binding	50	1940	434	25864	0.0036	0.088	// GRMZM2G159547 // GRMZM5G803355 // GRMZM2G081557 // GRMZM2G117244 // GRMZM2G079123 // GRMZM2G158700 // GRMZM2G454449 // GRMZM2G126566 // GRMZM2G031441 // GRMZM2G049695 // GRMZM2G035370 // GRMZM2G097636 // GRMZM2G083239 // GRMZM2G151205 // GRMZM2G041415 // AC165178.2_FG004 // GRMZM2G077147 // GRMZM2G097638 // GRMZM2G078820 // GRMZM2G006352 // GRMZM2G150260 // GRMZM2G125704 // GRMZM2G123202 // GR…
GO:0005275	F	amine transmembrane transporter activity	10	1940	44	25864	0.0038	0.09	// GRMZM2G126742 // GRMZM2G125023 // GRMZM2G031167 // GRMZM2G056908 // GRMZM2G146161 // GRMZM2G116554 // GRMZM5G805732 // AC207755.3_FG005 // GRMZM2G030814 // GRMZM2G007810
GO:0008415	F	acyltransferase activity	23	1940	162	25864	0.0051	0.11	// GRMZM2G091643 // GRMZM5G805585 // GRMZM2G083195 // AC233893.1_FG003 // GRMZM2G004161 // GRMZM2G031062 // GRMZM2G059637 // GRMZM2G050137 // GRMZM5G817559 // AC149475.2_FG007 // GRMZM2G458082 // GRMZM2G075140 // GRMZM2G342856 // GRMZM2G166176 // GRMZM2G164974 // GRMZM2G357660 // AC155610.2_FG007 // GRMZM2G063024 // GRMZM2G114184 // GRMZM2G019746 // GRMZM2G034360 // GRMZM2G099305 // GRMZM2G104626
GO:0016838	F	carbon-oxygen lyase activity, acting on phosphates	10	1940	46	25864	0.005	0.11	// AC214360.3_FG001 // AC218998.2_FG011 // GRMZM2G081554 // GRMZM2G016922 // AC205502.4_FG004 // GRMZM2G108609 // GRMZM2G049538 // GRMZM2G038153 // GRMZM2G044481 // GRMZM2G451187
GO:0016165	F	lipoxygenase activity	5	1940	12	25864	0.005	0.11	// GRMZM2G156861 // GRMZM2G015419 // GRMZM2G102760 // GRMZM2G040095 // GRMZM2G109130
GO:0016773	F	phosphotransferase activity, alcohol group as acceptor	173	1940	1884	25864	0.0054	0.12	// GRMZM2G147051 // GRMZM2G335709 // GRMZM2G140231 // GRMZM2G438840 // GRMZM2G464137 // GRMZM2G040840 // GRMZM2G343428 // GRMZM2G430780 // GRMZM2G079219 // GRMZM2G431021 // GRMZM2G344857 // GRMZM2G070961 // GRMZM2G037386 // GRMZM2G426917 // GRMZM2G048801 // GRMZM2G180775 // GRMZM2G467703 // GRMZM2G150952 // GRMZM2G398559 // GRMZM2G337768 // GRMZM2G502350 // GRMZM2G135586 // GRMZM2G463280 // GRMZM…
GO:0016301	F	kinase activity	184	1940	2034	25864	0.0072	0.16	// GRMZM2G147051 // GRMZM2G335709 // GRMZM2G140231 // GRMZM2G438840 // GRMZM2G464137 // GRMZM2G040840 // GRMZM2G343428 // GRMZM2G430780 // GRMZM2G079219 // GRMZM2G431021 // GRMZM2G344857 // GRMZM2G070961 // GRMZM2G037386 // GRMZM2G426917 // GRMZM2G048801 // GRMZM2G180775 // GRMZM2G467703 // GRMZM2G150952 // GRMZM2G398559 // GRMZM2G337768 // GRMZM2G502350 // GRMZM2G135586 // GRMZM2G463280 // GRMZM…
GO:0008509	F	anion transmembrane transporter activity	14	1940	83	25864	0.0073	0.16	// GRMZM2G158013 // GRMZM2G010251 // GRMZM2G161459 // GRMZM2G092793 // GRMZM2G041980 // GRMZM2G082184 // GRMZM2G009223 // GRMZM2G466545 // GRMZM2G154211 // GRMZM2G112377 // GRMZM2G080178 // GRMZM5G881088 // GRMZM2G044851 // GRMZM2G179294
GO:0005342	F	organic acid transmembrane transporter activity	11	1940	60	25864	0.0098	0.21	// GRMZM2G041980 // AC207755.3_FG005 // GRMZM2G126742 // GRMZM2G031167 // GRMZM2G116554 // GRMZM2G009223 // GRMZM2G146161 // GRMZM2G007810 // GRMZM5G805732 // GRMZM2G030814 // GRMZM5G870170
GO:0008889	F	glycerophosphodiester phosphodiesterase activity	5	1940	15	25864	0.011	0.22	// GRMZM5G829946 // GRMZM2G058227 // GRMZM2G103382 // GRMZM2G021482 // GRMZM2G038001
GO:0050661	F	NADP or NADPH binding	13	1940	80	25864	0.012	0.25	// GRMZM2G056975 // GRMZM5G804881 // GRMZM2G177077 // GRMZM2G178533 // GRMZM2G159393 // GRMZM2G058760 // GRMZM2G053315 // GRMZM2G036290 // GRMZM2G059083 // GRMZM2G051004 // GRMZM2G059191 // GRMZM2G362410 // GRMZM2G000427
GO:0015171	F	amino acid transmembrane transporter activity	8	1940	38	25864	0.013	0.26	// GRMZM2G126742 // AC207755.3_FG005 // GRMZM2G031167 // GRMZM2G116554 // GRMZM2G146161 // GRMZM5G805732 // GRMZM2G007810 // GRMZM2G030814
GO:0004190	F	aspartic-type endopeptidase activity	18	1940	130	25864	0.015	0.29	// GRMZM2G079490 // GRMZM2G168115 // GRMZM2G168431 // GRMZM2G018108 // GRMZM2G475265 // GRMZM2G052093 // GRMZM2G050364 // GRMZM2G133394 // GRMZM2G024099 // GRMZM2G124684 // GRMZM2G468657 // GRMZM2G381739 // GRMZM2G036134 // GRMZM2G175927 // GRMZM5G877547 // GRMZM2G060680 // GRMZM2G089506 // GRMZM2G053206
GO:0070001	F	aspartic-type peptidase activity	18	1940	130	25864	0.015	0.29	// GRMZM2G079490 // GRMZM2G168115 // GRMZM2G168431 // GRMZM2G018108 // GRMZM2G475265 // GRMZM2G052093 // GRMZM2G050364 // GRMZM2G133394 // GRMZM2G024099 // GRMZM2G124684 // GRMZM2G468657 // GRMZM2G381739 // GRMZM2G036134 // GRMZM2G175927 // GRMZM5G877547 // GRMZM2G060680 // GRMZM2G089506 // GRMZM2G053206
GO:0005215	F	transporter activity	114	1940	1225	25864	0.016	0.29	// AC202439.3_FG006 // GRMZM2G115190 // GRMZM2G481440 // GRMZM2G116554 // GRMZM2G074317 // GRMZM2G409771 // GRMZM2G442523 // GRMZM5G881088 // GRMZM2G111462 // GRMZM2G006212 // GRMZM2G153920 // GRMZM2G056908 // GRMZM5G843537 // GRMZM2G055834 // GRMZM2G135175 // GRMZM2G042154 // GRMZM2G428379 // GRMZM2G146034 // GRMZM2G041980 // GRMZM2G375113 // GRMZM2G112377 // GRMZM2G400602 // GRMZM2G006977 // GR…
GO:0046943	F	carboxylic acid transmembrane transporter activity	10	1940	56	25864	0.016	0.29	// GRMZM2G041980 // AC207755.3_FG005 // GRMZM2G126742 // GRMZM2G031167 // GRMZM2G116554 // GRMZM2G146161 // GRMZM2G007810 // GRMZM5G805732 // GRMZM2G030814 // GRMZM5G870170
GO:0016709	F	oxidoreductase activity, acting on paired donors, with incorporation or reduction of molecular oxygen, NADH or NADPH as one donor, and incorporation of one atom of oxygen	8	1940	41	25864	0.019	0.35	// GRMZM2G127067 // GRMZM2G059308 // GRMZM2G159393 // GRMZM2G053315 // GRMZM2G176301 // GRMZM2G362410 // GRMZM2G000427 // GRMZM2G089803
GO:0015238	F	drug transmembrane transporter activity	10	1940	59	25864	0.021	0.38	// GRMZM2G174458 // GRMZM2G470075 // GRMZM2G080992 // GRMZM5G801875 // GRMZM2G006212 // GRMZM2G481440 // GRMZM2G161809 // GRMZM2G135175 // GRMZM2G049852 // GRMZM5G870170
GO:0016679	F	oxidoreductase activity, acting on diphenols and related substances as donors	6	1940	27	25864	0.025	0.44	// GRMZM2G074743 // GRMZM2G074761 // GRMZM2G319062 // GRMZM2G010555 // GRMZM5G851266 // GRMZM2G125669
GO:0022838	F	substrate-specific channel activity	13	1940	90	25864	0.027	0.45	// GRMZM2G057459 // GRMZM2G028258 // GRMZM2G171279 // GRMZM2G041980 // GRMZM2G078781 // GRMZM2G074317 // AC209208.3_FG002 // GRMZM2G148807 // GRMZM2G174807 // GRMZM5G838773 // GRMZM2G341499 // GRMZM5G858887 // GRMZM2G428379
GO:0015267	F	channel activity	13	1940	90	25864	0.027	0.45	// GRMZM2G057459 // GRMZM2G028258 // GRMZM2G171279 // GRMZM2G041980 // GRMZM2G078781 // GRMZM2G074317 // AC209208.3_FG002 // GRMZM2G148807 // GRMZM2G174807 // GRMZM5G838773 // GRMZM2G341499 // GRMZM5G858887 // GRMZM2G428379
GO:0016841	F	ammonia-lyase activity	5	1940	20	25864	0.027	0.45	// GRMZM2G063917 // GRMZM2G170692 // GRMZM2G441347 // GRMZM2G334660 // GRMZM2G118345
GO:0022803	F	passive transmembrane transporter activity	13	1940	90	25864	0.027	0.45	// GRMZM2G057459 // GRMZM2G028258 // GRMZM2G171279 // GRMZM2G041980 // GRMZM2G078781 // GRMZM2G074317 // AC209208.3_FG002 // GRMZM2G148807 // GRMZM2G174807 // GRMZM5G838773 // GRMZM2G341499 // GRMZM5G858887 // GRMZM2G428379
GO:0015291	F	secondary active transmembrane transporter activity	23	1940	192	25864	0.027	0.45	// GRMZM2G481440 // GRMZM2G166745 // GRMZM2G080178 // GRMZM5G881088 // GRMZM2G174458 // GRMZM5G801875 // GRMZM2G006212 // GRMZM2G092793 // GRMZM2G135175 // GRMZM5G870170 // GRMZM2G158013 // GRMZM2G080992 // GRMZM2G084779 // GRMZM2G112377 // GRMZM2G037343 // GRMZM2G046480 // GRMZM2G470075 // GRMZM2G154211 // GRMZM2G028736 // GRMZM5G801949 // GRMZM2G161809 // GRMZM2G049852 // GRMZM2G160069
GO:0050660	F	FAD binding	21	1940	172	25864	0.029	0.47	// GRMZM2G058760 // GRMZM2G053315 // GRMZM5G878558 // GRMZM2G159393 // GRMZM2G143883 // GRMZM2G078906 // GRMZM2G041418 // GRMZM2G403076 // GRMZM2G090487 // GRMZM2G077054 // GRMZM2G428027 // GRMZM2G059083 // GRMZM2G563190 // GRMZM2G427635 // GRMZM2G081841 // GRMZM2G059191 // GRMZM2G080839 // GRMZM2G091456 // GRMZM2G362410 // GRMZM2G000427 // GRMZM2G050997
GO:0004650	F	polygalacturonase activity	10	1940	63	25864	0.03	0.48	// GRMZM2G170388 // GRMZM2G026804 // GRMZM2G052844 // GRMZM5G831200 // GRMZM2G098912 // GRMZM2G179696 // GRMZM2G037431 // GRMZM2G002034 // GRMZM2G004500 // GRMZM2G153666
GO:0004312	F	fatty-acid synthase activity	5	1940	21	25864	0.032	0.5	// GRMZM2G063024 // GRMZM2G075140 // GRMZM2G104626 // GRMZM2G164974 // AC233893.1_FG003
GO:0005576	C	extracellular region	103	1940	575	25864	5.7e-14	2.6e-11	// GRMZM2G150893 // GRMZM2G132169 // AC190772.4_FG011 // GRMZM2G180870 // GRMZM2G463280 // GRMZM2G170857 // GRMZM2G088951 // GRMZM2G098912 // GRMZM2G040638 // GRMZM2G401848 // GRMZM2G401975 // GRMZM2G002034 // GRMZM2G456997 // GRMZM5G800488 // GRMZM2G026804 // GRMZM2G113761 // GRMZM2G401983 // GRMZM2G064174 // GRMZM2G053493 // GRMZM2G038001 // GRMZM2G019398 // GRMZM2G082520 // GRMZM2G064096 // GR…
GO:0048046	C	apoplast	70	1940	376	25864	1.5e-10	3.3e-08	// GRMZM2G090245 // GRMZM2G150893 // GRMZM2G157298 // GRMZM2G132169 // AC190772.4_FG011 // GRMZM2G180870 // GRMZM2G113349 // GRMZM2G071390 // GRMZM2G088951 // GRMZM2G072808 // GRMZM2G024099 // GRMZM2G072965 // GRMZM2G169033 // GRMZM2G401848 // GRMZM2G036134 // GRMZM2G392125 // GRMZM2G093076 // GRMZM2G136895 // GRMZM2G118610 // GRMZM2G161097 // GRMZM2G136106 // GRMZM2G094328 // GRMZM2G151249 // GR…
GO:0009505	C	plant-type cell wall	37	1940	229	25864	4.8e-05	0.0072	// GRMZM2G301663 // GRMZM2G030850 // GRMZM2G043301 // GRMZM2G082184 // GRMZM2G150893 // GRMZM2G123940 // GRMZM2G146809 // GRMZM2G036134 // GRMZM2G392863 // GRMZM2G136106 // GRMZM2G089836 // GRMZM2G160327 // GRMZM2G103342 // GRMZM2G009025 // GRMZM2G131907 // GRMZM2G175499 // GRMZM2G108219 // GRMZM2G034985 // GRMZM5G800014 // GRMZM2G064096 // GRMZM2G118003 // GRMZM2G318780 // GRMZM2G003493 // GRMZM…
GO:0030312	C	external encapsulating structure	80	1940	680	25864	0.00016	0.018	// GRMZM2G301663 // GRMZM2G030850 // GRMZM2G150893 // GRMZM2G094328 // GRMZM2G043301 // GRMZM2G082184 // GRMZM2G180870 // GRMZM2G088951 // GRMZM2G095725 // GRMZM2G123940 // GRMZM2G146809 // GRMZM2G017991 // GRMZM2G148460 // GRMZM2G112686 // GRMZM2G046618 // GRMZM2G036134 // GRMZM2G392125 // GRMZM2G341499 // GRMZM5G800014 // GRMZM2G038846 // GRMZM2G076157 // GRMZM2G003493 // GRMZM2G392863 // GRMZM…

## Sheet: Supplementary Table 4
Table S4.Significantly enriched KEGG pathway of significantly regulated DEGs.
#Term	Database	ID	Input number	Background number	P-Value	Corrected P-Value	Input	Hyperlink
Phenylpropanoid biosynthesis	KEGG PATHWAY	zma00940	86	242	1.53e-24	1.62e-22	GRMZM2G150893|GRMZM2G040638|GRMZM2G051005|GRMZM2G063917|GRMZM2G075333|GRMZM2G160327|GRMZM2G022740|GRMZM2G127945|GRMZM2G156257|GRMZM2G146031|GRMZM2G076946|GRMZM2G131165|GRMZM2G103342|GRMZM2G117706|GRMZM2G376416|GRMZM2G122172|GRMZM2G081928|GRMZM2G437207|GRMZM2G471357|GRMZM2G104109|GRMZM2G055699|GRMZM2G133475|GRMZM2G035506|GRMZM2G117365|AC230013.2_FG002|GRMZM2G174699|GRMZM2G136525|GRMZM2G010468|GRMZ…	http://www.genome.jp/kegg-bin/show_pathway?zma00940/zma:100272756%09red/zma:103651385%09red/zma:103626198%09red/zma:100281532%09red/zma:100284334%09red/zma:100274288%09red/zma:100174972%09red/zma:103629160%09red/zma:103641348%09red/zma:103650610%09red/zma:103631868%09red/zma:100273989%09red/zma:103633481%09red/zma:100273479%09red/zma:100192761%09red/zma:103647881%09red/zma:103641350%09red/zma:541…
Biosynthesis of secondary metabolites	KEGG PATHWAY	zma01110	220	1481	3.87e-15	2.05e-13	GRMZM2G138450|GRMZM5G854264|GRMZM2G162737|GRMZM2G106950|GRMZM2G150893|AC215639.3_FG002|GRMZM2G040638|GRMZM2G493395|Novel01536|GRMZM2G155686|GRMZM2G051005|GRMZM2G051004|GRMZM2G149317|GRMZM2G168304|GRMZM2G125923|GRMZM2G083130|GRMZM2G166176|GRMZM2G056629|GRMZM2G074158|GRMZM2G160327|GRMZM2G431504|GRMZM2G022740|GRMZM2G151227|GRMZM2G127945|GRMZM2G009196|GRMZM2G090051|GRMZM2G156257|GRMZM2G146031|GRMZM2G…	http://www.genome.jp/kegg-bin/show_pathway?zma01110/zma:103630392%09red/zma:100174972%09red/zma:100272924%09red/zma:103650610%09red/zma:100216995%09red/zma:100273989%09red/zma:100273465%09red/zma:103651345%09red/zma:103641350%09red/zma:103626198%09red/zma:103641353%09red/zma:541674%09red/zma:100272496%09red/zma:100274333%09red/zma:100127010%09red/zma:103641082%09red/zma:100382314%09red/zma:103651…
Diterpenoid biosynthesis	KEGG PATHWAY	zma00904	17	30	3.67e-08	1.3e-06	AC214360.3_FG001|AC218998.2_FG011|AC203966.5_FG005|GRMZM2G036340|GRMZM2G153359|GRMZM2G081554|AC215639.3_FG002|GRMZM2G031724|GRMZM2G016922|GRMZM2G022679|GRMZM2G152354|GRMZM2G059308|GRMZM2G155686|GRMZM2G093195|GRMZM2G006964|GRMZM2G044481|GRMZM2G089803	http://www.genome.jp/kegg-bin/show_pathway?zma00904/zma:100856970%09red/zma:103627438%09red/zma:542580%09red/zma:100274015%09red/zma:100279558%09red/zma:542165%09red/zma:100281860%09red/zma:100284370%09red/zma:542253%09red/zma:103655056%09red/zma:103639316%09red/zma:103651195%09red/zma:103636636%09red/zma:100192514%09red/zma:100383607%09red/zma:103641082%09red/zma:101202726%09red
Phenylalanine metabolism	KEGG PATHWAY	zma00360	14	48	0.000233246	0.00618103	GRMZM2G063917|GRMZM2G170692|GRMZM2G075333|GRMZM2G033952|GRMZM2G441347|GRMZM2G334660|GRMZM2G412604|GRMZM2G050937|GRMZM2G359298|GRMZM2G147245|GRMZM2G118345|GRMZM2G010468|GRMZM2G146677|GRMZM2G048522	http://www.genome.jp/kegg-bin/show_pathway?zma00360/zma:100274119%09red/zma:100281042%09red/zma:100191997%09red/zma:542258%09red/zma:100281532%09red/zma:100191283%09red/zma:542166%09red/zma:103646736%09red/zma:103627433%09red/zma:100286151%09red/zma:100381820%09red/zma:103636555%09red/zma:103641531%09red/zma:100272756%09red
Metabolic pathways	KEGG PATHWAY	zma01100	266	2609	0.000816714	0.0159477	GRMZM2G138450|GRMZM5G854264|GRMZM2G106950|GRMZM2G150893|GRMZM2G463280|GRMZM2G430942|GRMZM2G040638|GRMZM2G181227|GRMZM2G493395|GRMZM2G149295|Novel01536|GRMZM2G051005|GRMZM2G051004|GRMZM2G149317|GRMZM2G059083|GRMZM2G125923|GRMZM2G166176|GRMZM2G161233|GRMZM2G074158|GRMZM2G160327|GRMZM2G058760|GRMZM2G022740|GRMZM2G151227|GRMZM2G127945|GRMZM2G009196|GRMZM2G124276|GRMZM2G090051|GRMZM2G047867|GRMZM2G156…	http://www.genome.jp/kegg-bin/show_pathway?zma01100/zma:103630392%09red/zma:100174972%09red/zma:100279620%09red/zma:100280566%09red/zma:103650610%09red/zma:100273989%09red/zma:541678%09red/zma:542759%09red/zma:103651345%09red/zma:542072%09red/zma:100193435%09red/zma:103641353%09red/zma:541674%09red/zma:100272496%09red/zma:100283282%09red/zma:100274333%09red/zma:100127010%09red/zma:100192351%09red…
Cyanoamino acid metabolism	KEGG PATHWAY	zma00460	14	57	0.00100037	0.0159477	GRMZM2G076946|GRMZM2G083130|GRMZM2G036708|GRMZM2G115065|GRMZM2G174699|GRMZM2G376416|GRMZM2G077015|GRMZM2G055699|GRMZM5G828987|GRMZM2G031660|Novel01536|GRMZM2G118003|Novel00733|GRMZM2G426467	http://www.genome.jp/kegg-bin/show_pathway?zma00460/zma:100274288%09red/zma:103630392%09red/zma:100279348%09red/zma:100174972%09red/zma:100216722%09red/zma:103650331%09red/zma:103650610%09red/zma:100501315%09red/zma:100284975%09red/zma:100192939%09red/zma:100272792%09red/zma:103641409%09red/zma:100286146%09red
Flavonoid biosynthesis	KEGG PATHWAY	zma00941	12	44	0.00105315	0.0159477	GRMZM2G033952|GRMZM2G131165|GRMZM2G431504|GRMZM2G026930|GRMZM2G151227|GRMZM2G345717|GRMZM2G062396|GRMZM2G147245|GRMZM2G422750|GRMZM2G051005|GRMZM2G010468|GRMZM2G156296	http://www.genome.jp/kegg-bin/show_pathway?zma00941/zma:100286107%09red/zma:542712%09red/zma:100281073%09red/zma:100274415%09red/zma:103636555%09red/zma:100286151%09red/zma:100284770%09red/zma:100191338%09red/zma:100382972%09red/zma:100127010%09red/zma:100282642%09red/zma:100272756%09red
Fatty acid elongation	KEGG PATHWAY	zma00062	12	45	0.00124114	0.0161671	GRMZM2G075140|GRMZM2G149636|AC233893.1_FG003|GRMZM2G063024|GRMZM2G003501|GRMZM2G164974|GRMZM2G156620|GRMZM2G409312|GRMZM2G073929|GRMZM2G104626|GRMZM2G062718|GRMZM2G168304	http://www.genome.jp/kegg-bin/show_pathway?zma00062/zma:103633692%09red/zma:103633519%09red/zma:103639429%09red/zma:103655094%09red/zma:103630762%09red/zma:100283095%09red/zma:100191595%09red/zma:100382314%09red/zma:100272813%09red/zma:100191738%09red
Linoleic acid metabolism	KEGG PATHWAY	zma00591	7	16	0.00137268	0.0161671	GRMZM2G156861|GRMZM2G015419|GRMZM2G040095|GRMZM2G072578|GRMZM2G102760|GRMZM2G109130|GRMZM6G781015	http://www.genome.jp/kegg-bin/show_pathway?zma00591/zma:100191566%09red/zma:100037809%09red/zma:542495%09red/zma:100037804%09red/zma:100037805%09red/zma:100037802%09red
Glutathione metabolism	KEGG PATHWAY	zma00480	23	139	0.00359044	0.0380586	GRMZM2G156877|GRMZM2G171096|GRMZM2G028821|Novel03947|GRMZM2G042639|GRMZM2G126781|GRMZM2G016241|GRMZM2G177077|GRMZM2G132093|GRMZM2G480439|GRMZM2G052288|GRMZM2G025190|GRMZM2G047867|GRMZM2G052571|GRMZM2G032856|GRMZM2G475059|GRMZM2G097989|GRMZM2G044383|GRMZM2G054653|GRMZM2G363540|GRMZM2G416632|GRMZM2G140824|GRMZM2G302373	http://www.genome.jp/kegg-bin/show_pathway?zma00480/zma:541842%09red/zma:542388%09red/zma:541845%09red/zma:100281369%09red/zma:541841%09red/zma:100274319%09red/zma:541848%09red/zma:103637303%09red/zma:541849%09red/zma:542740%09red/zma:541839%09red/zma:541837%09red/zma:541850%09red/zma:541831%09red/zma:100192043%09red/zma:103637314%09red/zma:732743%09red/zma:542476%09red/zma:542311%09red/zma:10363…
Starch and sucrose metabolism	KEGG PATHWAY	zma00500	35	251	0.00508064	0.0466857	GRMZM6G738249|GRMZM2G080354|GRMZM2G095725|GRMZM5G840145|GRMZM2G136895|GRMZM2G012140|GRMZM2G136106|GRMZM2G089836|GRMZM2G161233|GRMZM2G074158|GRMZM2G115065|GRMZM2G052357|GRMZM2G123633|GRMZM2G119864|GRMZM2G118003|GRMZM5G856653|GRMZM2G175499|GRMZM2G037411|GRMZM2G106213|GRMZM2G426467|GRMZM2G111324|GRMZM2G111998|GRMZM2G076946|GRMZM2G174699|GRMZM2G318780|GRMZM2G366659|GRMZM2G376416|GRMZM5G828987|GRMZM2G…	http://www.genome.jp/kegg-bin/show_pathway?zma00500/zma:542072%09red/zma:103630392%09red/zma:100174972%09red/zma:100273093%09red/zma:103634623%09red/zma:103650610%09red/zma:541678%09red/zma:100281178%09red/zma:542737%09red/zma:100170240%09red/zma:103639107%09red/zma:103642738%09red/zma:100280285%09red/zma:542324%09red/zma:100272656%09red/zma:103641409%09red/zma:100272792%09red/zma:100274288%09red…
Carotenoid biosynthesis	KEGG PATHWAY	zma00906	11	48	0.00528517	0.0466857	GRMZM2G116461|GRMZM2G446858|GRMZM2G110192|GRMZM2G158175|GRMZM2G410515|GRMZM2G002142|GRMZM2G090051|GRMZM2G417954|GRMZM2G108457|GRMZM2G158657|GRMZM2G149317	http://www.genome.jp/kegg-bin/show_pathway?zma00906/zma:100281747%09red/zma:100277925%09red/zma:103631225%09red/zma:103648116%09red/zma:103627610%09red/zma:100502521%09red/zma:100502522%09red/zma:103633372%09red/zma:100281391%09red/zma:103647484%09red/zma:542686%09red
Stilbenoid, diarylheptanoid and gingerol biosynthesis	KEGG PATHWAY	zma00945	7	23	0.00706003	0.0575664	GRMZM2G033952|GRMZM2G131165|GRMZM2G010468|GRMZM2G147245|GRMZM2G051005|GRMZM2G156296|GRMZM2G175812	http://www.genome.jp/kegg-bin/show_pathway?zma00945/zma:100281073%09red/zma:100286151%09red/zma:100284770%09red/zma:103636555%09red/zma:100272924%09red/zma:100382972%09red/zma:100272756%09red
Cutin, suberine and wax biosynthesis	KEGG PATHWAY	zma00073	8	31	0.00921504	0.0697711	GRMZM2G062151|GRMZM2G040121|GRMZM2G480516|GRMZM2G020500|AC155610.2_FG007|GRMZM2G083574|GRMZM2G081841|GRMZM2G034360	http://www.genome.jp/kegg-bin/show_pathway?zma00073/zma:100192011%09red/zma:100382264%09red/zma:100501369%09red/zma:100192014%09red/zma:100192044%09red/zma:100284056%09red
Isoquinoline alkaloid biosynthesis	KEGG PATHWAY	zma00950	7	26	0.0120843	0.0853956	GRMZM2G319062|GRMZM2G359298|GRMZM2G412604|GRMZM2G441632|GRMZM5G851266|GRMZM2G093125|GRMZM2G146677	http://www.genome.jp/kegg-bin/show_pathway?zma00950/zma:100274119%09red/zma:103655034%09red/zma:100191283%09red/zma:103641531%09red/zma:103641120%09red/zma:100275424%09red/zma:103631817%09red
Glycosphingolipid biosynthesis - globo series	KEGG PATHWAY	zma00603	4	10	0.0194236	0.128682	GRMZM2G095126|GRMZM2G117405|GRMZM2G121514|GRMZM2G399048	http://www.genome.jp/kegg-bin/show_pathway?zma00603/zma:103630365%09red/zma:100277104%09red/zma:100280970%09red/zma:100283564%09red
Zeatin biosynthesis	KEGG PATHWAY	zma00908	7	31	0.0254766	0.158854	GRMZM2G104559|GRMZM2G022904|GRMZM2G076936|GRMZM2G168474|GRMZM2G120016|GRMZM2G116878|GRMZM2G050997	http://www.genome.jp/kegg-bin/show_pathway?zma00908/zma:100273251%09red/zma:103644233%09red/zma:100280269%09red/zma:100501848%09red/zma:100158230%09red/zma:542507%09red/zma:541881%09red
ABC transporters	KEGG PATHWAY	zma02010	7	34	0.0371199	0.210094	GRMZM2G032218|GRMZM2G025860|GRMZM5G843537|GRMZM2G153961|GRMZM5G808836|GRMZM2G111462|GRMZM2G146034	http://www.genome.jp/kegg-bin/show_pathway?zma02010/zma:103652531%09red/zma:103641772%09red/zma:103646012%09red/zma:103654853%09red/zma:103635285%09red/zma:103635286%09red
Nitrogen metabolism	KEGG PATHWAY	zma00910	9	50	0.0376583	0.210094	GRMZM2G121878|GRMZM2G010251|GRMZM5G878558|GRMZM2G010280|GRMZM2G077054|GRMZM2G102959|GRMZM2G079381|GRMZM2G428027|GRMZM2G098290	http://www.genome.jp/kegg-bin/show_pathway?zma00910/zma:103627781%09red/zma:542092%09red/zma:100275493%09red/zma:101027089%09red/zma:103654219%09red/zma:542264%09red/zma:100856886%09red/zma:103636185%09red/zma:100383210%09red
Plant-pathogen interaction	KEGG PATHWAY	zma04626	26	209	0.0436392	0.231288	GRMZM2G031329|GRMZM2G465226|GRMZM2G078781|GRMZM2G074317|GRMZM2G096228|GRMZM2G088819|GRMZM2G148087|GRMZM2G340313|GRMZM2G456997|GRMZM2G407626|GRMZM2G300965|GRMZM2G149923|GRMZM2G036703|GRMZM2G051984|AC203972.3_FG001|GRMZM2G312661|GRMZM2G012724|GRMZM2G169966|GRMZM2G105140|GRMZM2G006497|GRMZM5G847466|GRMZM2G332660|GRMZM2G065144|GRMZM2G032602|GRMZM2G020915|GRMZM5G858887	http://www.genome.jp/kegg-bin/show_pathway?zma04626/zma:103648040%09red/zma:107457600%09red/zma:103646229%09red/zma:100281430%09red/zma:100381981%09red/zma:100281558%09red/zma:100273422%09red/zma:100284831%09red/zma:100283698%09red/zma:103636541%09red/zma:100279301%09red/zma:100382070%09red/zma:103640983%09red/zma:103636275%09red/zma:103635158%09red/zma:100283515%09red/zma:103654421%09red/zma:606…
Tropane, piperidine and pyridine alkaloid biosynthesis	KEGG PATHWAY	zma00960	5	21	0.0472659	0.23858	GRMZM2G146677|GRMZM2G097981|GRMZM2G002304|GRMZM2G412604|GRMZM2G359298	http://www.genome.jp/kegg-bin/show_pathway?zma00960/zma:100274119%09red/zma:100501932%09red/zma:103641531%09red/zma:100191283%09red/zma:100281855%09red
Tyrosine metabolism	KEGG PATHWAY	zma00350	8	46	0.056077	0.261655	GRMZM2G319062|GRMZM2G441632|GRMZM2G412604|GRMZM2G359298|GRMZM5G851266|GRMZM2G442658|GRMZM2G093125|GRMZM2G146677	http://www.genome.jp/kegg-bin/show_pathway?zma00350/zma:100274119%09red/zma:103655034%09red/zma:100191283%09red/zma:542363%09red/zma:103641531%09red/zma:103641120%09red/zma:100275424%09red/zma:103631817%09red
Cysteine and methionine metabolism	KEGG PATHWAY	zma00270	18	137	0.0567742	0.261655	GRMZM5G854264|GRMZM2G036708|GRMZM2G464137|GRMZM2G047867|GRMZM2G072529|GRMZM2G412604|GRMZM2G171111|GRMZM2G089856|GRMZM2G173192|GRMZM2G007249|GRMZM5G894619|GRMZM2G126732|GRMZM2G030571|GRMZM2G146677|GRMZM2G013448|GRMZM2G163015|GRMZM2G166639|GRMZM2G139533	http://www.genome.jp/kegg-bin/show_pathway?zma00270/zma:100274119%09red/zma:542191%09red/zma:100193279%09red/zma:100191283%09red/zma:100280566%09red/zma:100382364%09red/zma:100193148%09red/zma:100279249%09red/zma:100216722%09red/zma:100283015%09red/zma:100273458%09red/zma:100283053%09red/zma:542137%09red/zma:542136%09red/zma:107521951%09red/zma:103646970%09red/zma:100279981%09red/zma:732743%09red
Glycosaminoglycan degradation	KEGG PATHWAY	zma00531	4	16	0.0649417	0.286826	GRMZM2G117405|GRMZM2G121514|GRMZM2G125823|GRMZM2G302045	http://www.genome.jp/kegg-bin/show_pathway?zma00531/zma:100193372%09red/zma:100277104%09red/zma:103630365%09red/zma:100285720%09red
Plant hormone signal transduction	KEGG PATHWAY	zma04075	39	355	0.0714354	0.302886	GRMZM2G466908|GRMZM2G451037|GRMZM2G465226|GRMZM2G365166|GRMZM2G445634|GRMZM2G015049|GRMZM2G179827|GRMZM2G165042|GRMZM2G422419|GRMZM2G456997|GRMZM5G853479|GRMZM5G838098|GRMZM2G082487|GRMZM2G430052|GRMZM2G135400|GRMZM2G173710|AC210669.3_FG001|GRMZM2G116614|GRMZM2G137802|GRMZM2G381441|GRMZM2G089736|GRMZM2G060723|GRMZM2G318689|GRMZM2G061515|GRMZM2G456644|GRMZM5G864847|GRMZM2G359924|GRMZM2G059544|GRMZ…	http://www.genome.jp/kegg-bin/show_pathway?zma04075/zma:100281419%09red/zma:100284291%09red/zma:103650054%09red/zma:103651132%09red/zma:100384381%09red/zma:100281022%09red/zma:100384222%09red/zma:100285744%09red/zma:103646803%09red/zma:103654807%09red/zma:100217235%09red/zma:100284388%09red/zma:100280867%09red/zma:100283151%09red/zma:100284202%09red/zma:100285214%09red/zma:100279375%09red/zma:100…
Benzoxazinoid biosynthesis	KEGG PATHWAY	zma00402	3	10	0.0746948	0.304525	GRMZM6G617209|GRMZM2G167549|GRMZM2G085381	http://www.genome.jp/kegg-bin/show_pathway?zma00402/zma:103652724%09red/zma:542117%09red/zma:541977%09red
Glycerophospholipid metabolism	KEGG PATHWAY	zma00564	16	130	0.103305	0.405569	GRMZM2G058227|GRMZM2G060886|GRMZM2G083195|GRMZM2G166176|GRMZM2G156729|GRMZM2G131378|GRMZM2G015908|GRMZM2G080521|GRMZM2G020320|GRMZM2G059637|GRMZM2G072578|GRMZM2G464157|GRMZM2G402039|GRMZM5G836174|GRMZM6G781015|GRMZM2G081719	http://www.genome.jp/kegg-bin/show_pathway?zma00564/zma:100280283%09red/zma:100191566%09red/zma:100281851%09red/zma:100283806%09red/zma:100285641%09red/zma:100191740%09red/zma:100284789%09red/zma:100384643%09red/zma:100282545%09red/zma:100285552%09red/zma:100192559%09red/zma:100282930%09red/zma:100191227%09red/zma:100281051%09red/zma:103655222%09red
Glycosphingolipid biosynthesis - ganglio series	KEGG PATHWAY	zma00604	2	6	0.123857	0.468889	GRMZM2G117405|GRMZM2G121514	http://www.genome.jp/kegg-bin/show_pathway?zma00604/zma:100277104%09red/zma:103630365%09red
Riboflavin metabolism	KEGG PATHWAY	zma00740	3	15	0.160459	0.568841	GRMZM2G009196|GRMZM2G028010|GRMZM2G336908	http://www.genome.jp/kegg-bin/show_pathway?zma00740/zma:103649962%09red/zma:100282978%09red/zma:100282823%09red
Galactose metabolism	KEGG PATHWAY	zma00052	10	80	0.160993	0.568841	GRMZM5G816636|GRMZM2G089836|Novel04431|GRMZM2G056629|GRMZM2G095126|GRMZM2G095725|GRMZM2G123633|GRMZM2G394450|GRMZM5G856653|GRMZM2G165919	http://www.genome.jp/kegg-bin/show_pathway?zma00052/zma:100281688%09red/zma:100383712%09red/zma:103651223%09red/zma:100280970%09red/zma:606403%09red/zma:541678%09red/zma:100285169%09red/zma:103629493%09red/zma:542324%09red/zma:100383472%09red
Phenylalanine, tyrosine and tryptophan biosynthesis	KEGG PATHWAY	zma00400	9	73	0.18632	0.637096	GRMZM2G125923|GRMZM2G106950|GRMZM2G396212|GRMZM5G804881|GRMZM2G437912|GRMZM2G412604|GRMZM2G365961|AC198937.4_FG003|GRMZM2G146677	http://www.genome.jp/kegg-bin/show_pathway?zma00400/zma:100274119%09red/zma:100382674%09red/zma:100191283%09red/zma:100279620%09red/zma:100193934%09red/zma:100281078%09red/zma:100272293%09red/zma:100272333%09red/zma:103653478%09red
Glycerolipid metabolism	KEGG PATHWAY	zma00561	10	85	0.203509	0.640656	GRMZM2G166176|GRMZM2G083195|GRMZM2G141320|GRMZM2G095126|GRMZM2G054663|GRMZM2G131378|GRMZM2G020320|GRMZM2G059637|GRMZM2G125268|GRMZM2G156729	http://www.genome.jp/kegg-bin/show_pathway?zma00561/zma:100280283%09red/zma:542567%09red/zma:100280970%09red/zma:100383973%09red/zma:100282930%09red/zma:103651345%09red/zma:100281851%09red/zma:100191740%09red/zma:100281051%09red/zma:103655222%09red
Tryptophan metabolism	KEGG PATHWAY	zma00380	7	55	0.205493	0.640656	GRMZM2G079348|GRMZM2G159393|GRMZM2G050937|GRMZM5G875732|GRMZM2G066345|GRMZM2G141810|GRMZM2G125268	http://www.genome.jp/kegg-bin/show_pathway?zma00380/zma:103635001%09red/zma:542370%09red/zma:542567%09red/zma:103646736%09red/zma:100281570%09red/zma:103649700%09red/zma:100193435%09red
Ubiquinone and other terpenoid-quinone biosynthesis	KEGG PATHWAY	zma00130	7	55	0.205493	0.640656	GRMZM2G174621|GRMZM2G075333|GRMZM2G412604|GRMZM2G066426|GRMZM2G147245|GRMZM2G010468|GRMZM2G048522	http://www.genome.jp/kegg-bin/show_pathway?zma00130/zma:100191997%09red/zma:103630047%09red/zma:100191283%09red/zma:542166%09red/zma:103636555%09red/zma:100275595%09red/zma:100272756%09red
Taurine and hypotaurine metabolism	KEGG PATHWAY	zma00430	3	19	0.242613	0.73477	GRMZM2G038677|AC203989.4_FG001|GRMZM2G149295	http://www.genome.jp/kegg-bin/show_pathway?zma00430/zma:103640631%09red/zma:100193573%09red/zma:100283547%09red
Sesquiterpenoid and triterpenoid biosynthesis	KEGG PATHWAY	zma00909	2	12	0.298328	0.878411	GRMZM2G091456|GRMZM2G049538	http://www.genome.jp/kegg-bin/show_pathway?zma00909/zma:100274333%09red/zma:541974%09red
alpha-Linolenic acid metabolism	KEGG PATHWAY	zma00592	6	55	0.337787	0.967713	GRMZM2G312997|GRMZM2G143871|GRMZM2G015419|GRMZM2G072578|GRMZM2G442658|GRMZM6G781015	http://www.genome.jp/kegg-bin/show_pathway?zma00592/zma:101027254%09red/zma:100191566%09red/zma:542363%09red/zma:100273465%09red/zma:100037809%09red
Photosynthesis	KEGG PATHWAY	zma00195	10	101	0.362884	1	GRMZM2G013342|GRMZM2G106190|Novel04650|GRMZM2G113349|GRMZM2G058760|GRMZM5G897592|GRMZM2G024150|GRMZM2G059191|GRMZM2G017290|GRMZM2G059083	http://www.genome.jp/kegg-bin/show_pathway?zma00195/zma:542713%09red/zma:100281226%09red/zma:100282027%09red/zma:100191984%09red/zma:100382419%09red/zma:100191684%09red/zma:541626%09red/zma:100282643%09red/zma:541612%09red
Ether lipid metabolism	KEGG PATHWAY	zma00565	4	37	0.397133	1	GRMZM2G402039|GRMZM2G072578|GRMZM6G781015|GRMZM2G081719	http://www.genome.jp/kegg-bin/show_pathway?zma00565/zma:100191566%09red/zma:100285552%09red/zma:100384643%09red
Pentose phosphate pathway	KEGG PATHWAY	zma00030	8	83	0.41397	1	GRMZM5G816636|GRMZM2G409131|GRMZM2G177077|GRMZM2G095287|GRMZM2G035599|GRMZM5G891282|Novel04431|GRMZM2G046284	http://www.genome.jp/kegg-bin/show_pathway?zma00030/zma:100281688%09red/zma:103632535%09red/zma:100273196%09red/zma:100281068%09red/zma:100284292%09red/zma:100383765%09red/zma:103629493%09red/zma:100283465%09red
Arachidonic acid metabolism	KEGG PATHWAY	zma00590	2	17	0.441621	1	GRMZM2G072578|GRMZM6G781015	http://www.genome.jp/kegg-bin/show_pathway?zma00590/zma:100191566%09red
AGE-RAGE signaling pathway in diabetic complications	KEGG PATHWAY	zma04933	2	17	0.441621	1	GRMZM2G001953|GRMZM2G100505	http://www.genome.jp/kegg-bin/show_pathway?zma04933/zma:541930%09red/zma:541774%09red
Biosynthesis of unsaturated fatty acids	KEGG PATHWAY	zma01040	5	52	0.459208	1	GRMZM2G169261|GRMZM2G316362|GRMZM2G169240|GRMZM2G143625|GRMZM2G073929	http://www.genome.jp/kegg-bin/show_pathway?zma01040/zma:103633692%09red/zma:100284973%09red/zma:103640919%09red/zma:100273826%09red/zma:100273207%09red
Pentose and glucuronate interconversions	KEGG PATHWAY	zma00040	7	76	0.470194	1	GRMZM2G136106|AC194852.3_FG007|GRMZM2G119864|GRMZM2G019411|GRMZM2G125268|GRMZM2G175499|GRMZM2G037411	http://www.genome.jp/kegg-bin/show_pathway?zma00040/zma:100284356%09red/zma:103650113%09red/zma:542567%09red/zma:100280285%09red/zma:103633411%09red/zma:100281178%09red/zma:100284984%09red
Arginine and proline metabolism	KEGG PATHWAY	zma00330	7	78	0.495664	1	GRMZM2G430604|GRMZM2G050937|GRMZM2G052288|GRMZM2G140824|GRMZM2G047867|GRMZM2G125268|GRMZM2G146677	http://www.genome.jp/kegg-bin/show_pathway?zma00330/zma:100274119%09red/zma:542567%09red/zma:103646736%09red/zma:103633099%09red/zma:101027113%09red/zma:100274319%09red/zma:732743%09red
beta-Alanine metabolism	KEGG PATHWAY	zma00410	5	55	0.505018	1	GRMZM2G181227|GRMZM2G125268|GRMZM2G359298|GRMZM2G430604|GRMZM2G047867	http://www.genome.jp/kegg-bin/show_pathway?zma00410/zma:103641531%09red/zma:732743%09red/zma:542567%09red/zma:100283469%09red/zma:101027113%09red
Amino sugar and nucleotide sugar metabolism	KEGG PATHWAY	zma00520	16	186	0.508736	1	GRMZM2G111998|GRMZM2G162359|GRMZM2G121514|GRMZM2G161233|GRMZM2G106213|GRMZM2G430936|GRMZM5G856653|GRMZM2G136895|GRMZM2G430942|GRMZM2G117405|GRMZM2G145461|GRMZM2G027955|GRMZM2G052357|GRMZM2G453805|GRMZM2G110558|GRMZM2G133781	http://www.genome.jp/kegg-bin/show_pathway?zma00520/zma:542234%09red/zma:103642738%09red/zma:100274751%09red/zma:100279996%09red/zma:103651223%09red/zma:100284577%09red/zma:103630365%09red/zma:100280070%09red/zma:100274481%09red/zma:100277104%09red/zma:100272870%09red/zma:103650978%09red/zma:103650979%09red/zma:542072%09red/zma:542525%09red/zma:542737%09red
Limonene and pinene degradation	KEGG PATHWAY	zma00903	1	8	0.517798	1	GRMZM2G125268	http://www.genome.jp/kegg-bin/show_pathway?zma00903/zma:542567%09red
One carbon pool by folate	KEGG PATHWAY	zma00670	2	21	0.54392	1	Novel00733|Novel01536	http://www.genome.jp/kegg-bin/show_pathway?zma00670/zma:100286146%09red
Steroid biosynthesis	KEGG PATHWAY	zma00100	4	47	0.568534	1	GRMZM2G127067|GRMZM2G176301|GRMZM2G091456|GRMZM2G096029	http://www.genome.jp/kegg-bin/show_pathway?zma00100/zma:100274333%09red/zma:100282050%09red/zma:100282314%09red/zma:103635655%09red
Other glycan degradation	KEGG PATHWAY	zma00511	2	24	0.611622	1	GRMZM2G117405|GRMZM2G121514	http://www.genome.jp/kegg-bin/show_pathway?zma00511/zma:100277104%09red/zma:103630365%09red
Regulation of autophagy	KEGG PATHWAY	zma04140	4	53	0.657295	1	GRMZM2G105415|GRMZM2G096115|GRMZM2G390896|GRMZM2G136400	http://www.genome.jp/kegg-bin/show_pathway?zma04140/zma:103636631%09red/zma:100283368%09red/zma:103635843%09red/zma:100217148%09red
Alanine, aspartate and glutamate metabolism	KEGG PATHWAY	zma00250	6	80	0.668575	1	GRMZM2G078472|GRMZM2G077054|GRMZM5G817886|GRMZM2G030571|GRMZM2G146677|GRMZM2G098290	http://www.genome.jp/kegg-bin/show_pathway?zma00250/zma:100274119%09red/zma:103645944%09red/zma:100192351%09red/zma:100856886%09red/zma:100279249%09red/zma:103636185%09red
Thiamine metabolism	KEGG PATHWAY	zma00730	1	13	0.678512	1	GRMZM2G493395	http://www.genome.jp/kegg-bin/show_pathway?zma00730/zma:606430%09red
Brassinosteroid biosynthesis	KEGG PATHWAY	zma00905	1	13	0.678512	1	GRMZM2G162737	http://www.genome.jp/kegg-bin/show_pathway?zma00905/zma:100272666%09red
Fatty acid biosynthesis	KEGG PATHWAY	zma00061	5	68	0.680702	1	GRMZM2G316362|GRMZM2G152127|GRMZM2G143625|GRMZM2G017382|GRMZM2G101875	http://www.genome.jp/kegg-bin/show_pathway?zma00061/zma:100279270%09red/zma:100383523%09red/zma:100284973%09red/zma:100273826%09red/zma:100284647%09red
Fatty acid metabolism	KEGG PATHWAY	zma01212	8	108	0.68982	1	GRMZM2G169261|GRMZM2G017382|GRMZM2G152127|GRMZM2G143625|GRMZM2G316362|GRMZM2G101875|GRMZM2G073929|GRMZM2G169240	http://www.genome.jp/kegg-bin/show_pathway?zma01212/zma:103633692%09red/zma:100284973%09red/zma:103640919%09red/zma:100273826%09red/zma:100273207%09red/zma:100284647%09red/zma:100383523%09red/zma:100279270%09red
Circadian rhythm - plant	KEGG PATHWAY	zma04712	5	69	0.692324	1	GRMZM2G127121|GRMZM2G389155|GRMZM2G422750|GRMZM2G151227|GRMZM2G148216	http://www.genome.jp/kegg-bin/show_pathway?zma04712/zma:100282642%09red/zma:100127525%09red/zma:100274415%09red/zma:100274243%09red/zma:103626521%09red
Fructose and mannose metabolism	KEGG PATHWAY	zma00051	7	96	0.699351	1	GRMZM5G816636|GRMZM2G409131|GRMZM2G340257|GRMZM2G095287|GRMZM5G856653|Novel04431|GRMZM2G046284	http://www.genome.jp/kegg-bin/show_pathway?zma00051/zma:100281688%09red/zma:103642929%09red/zma:103632535%09red/zma:103651223%09red/zma:100281068%09red/zma:103629493%09red/zma:100273196%09red
Fatty acid degradation	KEGG PATHWAY	zma00071	4	59	0.73287	1	GRMZM2G442658|GRMZM2G125268|GRMZM2G152127|GRMZM2G101875	http://www.genome.jp/kegg-bin/show_pathway?zma00071/zma:100383523%09red/zma:100279270%09red/zma:542567%09red/zma:542363%09red
Carbon fixation in photosynthetic organisms	KEGG PATHWAY	zma00710	8	113	0.734002	1	GRMZM2G095287|GRMZM2G463280|GRMZM2G035599|GRMZM5G891282|GRMZM2G051004|GRMZM2G146677|GRMZM2G046284|GRMZM2G306345	http://www.genome.jp/kegg-bin/show_pathway?zma00710/zma:100274119%09red/zma:100273196%09red/zma:100281866%09red/zma:100281068%09red/zma:100284292%09red/zma:542759%09red/zma:100283465%09red/zma:100191900%09red
Photosynthesis - antenna proteins	KEGG PATHWAY	zma00196	2	31	0.739168	1	GRMZM2G117412|GRMZM2G149428	http://www.genome.jp/kegg-bin/show_pathway?zma00196/zma:100273427%09red/zma:542716%09red
Inositol phosphate metabolism	KEGG PATHWAY	zma00562	6	87	0.740194	1	Novel01207|GRMZM2G081719|Novel03146|GRMZM2G344857|AC204530.4_FG006|GRMZM2G004528	http://www.genome.jp/kegg-bin/show_pathway?zma00562/zma:100384851%09red/zma:100384643%09red/zma:100037797%09red/zma:103647104%09red/zma:103652867%09red/zma:103635048%09red
Terpenoid backbone biosynthesis	KEGG PATHWAY	zma00900	5	75	0.755895	1	GRMZM2G102550|GRMZM2G056975|GRMZM2G493395|GRMZM2G036290|GRMZM2G049538	http://www.genome.jp/kegg-bin/show_pathway?zma00900/zma:606430%09red/zma:541974%09red/zma:542023%09red/zma:103634738%09red/zma:100502545%09red
Sulfur metabolism	KEGG PATHWAY	zma00920	3	48	0.769596	1	AC189750.4_FG004|GRMZM2G036708|GRMZM2G087254	http://www.genome.jp/kegg-bin/show_pathway?zma00920/zma:100216722%09red/zma:606419%09red/zma:103647705%09red
Base excision repair	KEGG PATHWAY	zma03410	3	50	0.791833	1	GRMZM2G113228|GRMZM2G047384|GRMZM2G160738	http://www.genome.jp/kegg-bin/show_pathway?zma03410/zma:103632764%09red/zma:103640763%09red/zma:100191724%09red
Folate biosynthesis	KEGG PATHWAY	zma00790	1	22	0.845081	1	GRMZM2G087103	http://www.genome.jp/kegg-bin/show_pathway?zma00790/zma:100192017%09red
Lysine degradation	KEGG PATHWAY	zma00310	2	41	0.858317	1	GRMZM2G125268|GRMZM2G428628	http://www.genome.jp/kegg-bin/show_pathway?zma00310/zma:103635090%09red/zma:542567%09red
Propanoate metabolism	KEGG PATHWAY	zma00640	2	42	0.866984	1	GRMZM2G181227|GRMZM2G173192	http://www.genome.jp/kegg-bin/show_pathway?zma00640/zma:100193279%09red/zma:100283469%09red
Nicotinate and nicotinamide metabolism	KEGG PATHWAY	zma00760	1	24	0.868289	1	AC191575.2_FG001	http://www.genome.jp/kegg-bin/show_pathway?zma00760/zma:100193647%09red
Glycolysis / Gluconeogenesis	KEGG PATHWAY	zma00010	12	193	0.882239	1	GRMZM5G816636|GRMZM2G409131|Novel04431|GRMZM2G056629|GRMZM2G095287|GRMZM2G087186|GRMZM2G173192|GRMZM2G051004|GRMZM5G856653|GRMZM2G442658|GRMZM2G125268|GRMZM2G046284	http://www.genome.jp/kegg-bin/show_pathway?zma00010/zma:100281688%09red/zma:100193279%09red/zma:100383712%09red/zma:542567%09red/zma:103632535%09red/zma:103651223%09red/zma:100281068%09red/zma:542363%09red/zma:541919%09red/zma:103629493%09red/zma:100273196%09red/zma:100191900%09red
Glyoxylate and dicarboxylate metabolism	KEGG PATHWAY	zma00630	6	110	0.89642	1	GRMZM2G079348|GRMZM2G054663|GRMZM2G049811|Novel01536|Novel00733|GRMZM2G098290	http://www.genome.jp/kegg-bin/show_pathway?zma00630/zma:103651345%09red/zma:103638381%09red/zma:100856886%09red/zma:100286146%09red/zma:542370%09red
Glycine, serine and threonine metabolism	KEGG PATHWAY	zma00260	6	111	0.90084	1	GRMZM2G428628|GRMZM2G054663|GRMZM2G359298|Novel01536|GRMZM2G030571|Novel00733	http://www.genome.jp/kegg-bin/show_pathway?zma00260/zma:100279249%09red/zma:103635090%09red/zma:100286146%09red/zma:103641531%09red/zma:103651345%09red
Porphyrin and chlorophyll metabolism	KEGG PATHWAY	zma00860	3	64	0.902139	1	GRMZM2G073351|GRMZM2G171390|GRMZM2G038487	http://www.genome.jp/kegg-bin/show_pathway?zma00860/zma:100284976%09red/zma:100381341%09red/zma:100274228%09red
Histidine metabolism	KEGG PATHWAY	zma00340	1	28	0.904802	1	GRMZM2G125268	http://www.genome.jp/kegg-bin/show_pathway?zma00340/zma:542567%09red
Phosphatidylinositol signaling system	KEGG PATHWAY	zma04070	5	99	0.915134	1	AC204530.4_FG006|Novel01207|GRMZM2G088819|GRMZM2G344857|GRMZM2G149923	http://www.genome.jp/kegg-bin/show_pathway?zma04070/zma:103647104%09red/zma:100284831%09red/zma:103652867%09red/zma:606468%09red/zma:103635048%09red
Arginine biosynthesis	KEGG PATHWAY	zma00220	2	49	0.915216	1	GRMZM2G146677|GRMZM2G098290	http://www.genome.jp/kegg-bin/show_pathway?zma00220/zma:100274119%09red/zma:100856886%09red
Valine, leucine and isoleucine degradation	KEGG PATHWAY	zma00280	3	67	0.917468	1	GRMZM2G181227|GRMZM2G125268|GRMZM2G030571	http://www.genome.jp/kegg-bin/show_pathway?zma00280/zma:542567%09red/zma:100283469%09red/zma:100279249%09red
SNARE interactions in vesicular transport	KEGG PATHWAY	zma04130	2	51	0.925635	1	GRMZM2G357636|GRMZM2G021378	http://www.genome.jp/kegg-bin/show_pathway?zma04130/zma:103633246%09red/zma:100384255%09red
Sphingolipid metabolism	KEGG PATHWAY	zma00600	2	51	0.925635	1	GRMZM2G095126|GRMZM2G124276	http://www.genome.jp/kegg-bin/show_pathway?zma00600/zma:100282881%09red/zma:100280970%09red
Butanoate metabolism	KEGG PATHWAY	zma00650	1	33	0.936564	1	GRMZM5G817886	http://www.genome.jp/kegg-bin/show_pathway?zma00650/zma:103645944%09red
Peroxisome	KEGG PATHWAY	zma04146	6	122	0.939663	1	GRMZM2G152127|GRMZM2G079348|GRMZM2G428628|GRMZM2G480516|GRMZM2G171096|GRMZM2G101875	http://www.genome.jp/kegg-bin/show_pathway?zma04146/zma:542370%09red/zma:100501369%09red/zma:103635090%09red/zma:103633296%09red/zma:100279270%09red/zma:100383523%09red
Ascorbate and aldarate metabolism	KEGG PATHWAY	zma00053	2	57	0.950103	1	GRMZM2G125268|Novel03947	http://www.genome.jp/kegg-bin/show_pathway?zma00053/zma:542567%09red/zma:542476%09red
Biosynthesis of amino acids	KEGG PATHWAY	zma01230	21	371	0.97682	1	GRMZM5G816636|GRMZM2G125923|Novel04431|GRMZM5G891282|GRMZM2G106950|GRMZM2G396212|GRMZM5G804881|GRMZM2G437912|GRMZM2G412604|GRMZM2G365961|GRMZM2G036708|GRMZM2G077054|GRMZM2G035599|Novel01536|GRMZM2G171096|GRMZM2G051004|AC198937.4_FG003|GRMZM2G046284|GRMZM2G146677|Novel00733|GRMZM2G098290	http://www.genome.jp/kegg-bin/show_pathway?zma01230/zma:100274119%09red/zma:100281688%09red/zma:100382674%09red/zma:100191283%09red/zma:100216722%09red/zma:100273196%09red/zma:100279620%09red/zma:100193934%09red/zma:100281078%09red/zma:100272293%09red/zma:100856886%09red/zma:100191900%09red/zma:103629493%09red/zma:100283465%09red/zma:103636185%09red/zma:100284292%09red/zma:100272333%09red/zma:103…
Carbon metabolism	KEGG PATHWAY	zma01200	20	372	0.986384	1	GRMZM5G816636|GRMZM2G095287|GRMZM2G177077|GRMZM2G079348|GRMZM5G891282|Novel04431|GRMZM2G054663|GRMZM2G463280|GRMZM2G171096|GRMZM2G049811|GRMZM2G036708|GRMZM2G035599|Novel01536|GRMZM5G856653|GRMZM2G181227|GRMZM2G051004|GRMZM2G146677|GRMZM2G046284|Novel00733|GRMZM2G306345	http://www.genome.jp/kegg-bin/show_pathway?zma01200/zma:100274119%09red/zma:100281688%09red/zma:542370%09red/zma:103629493%09red/zma:103651223%09red/zma:100281866%09red/zma:100216722%09red/zma:100383765%09red/zma:100281068%09red/zma:103638381%09red/zma:542759%09red/zma:100286146%09red/zma:100283469%09red/zma:103651345%09red/zma:100283465%09red/zma:103633296%09red/zma:100284292%09red/zma:100273196…
Proteasome	KEGG PATHWAY	zma03050	3	99	0.988263	1	GRMZM2G097137|GRMZM2G039577|Novel04998	http://www.genome.jp/kegg-bin/show_pathway?zma03050/zma:100274559%09red/zma:100282158%09red/zma:100382157%09red
2-Oxocarboxylic acid metabolism	KEGG PATHWAY	zma01210	2	86	0.993353	1	GRMZM2G146677|GRMZM2G171096	http://www.genome.jp/kegg-bin/show_pathway?zma01210/zma:100274119%09red/zma:103633296%09red
Mismatch repair	KEGG PATHWAY	zma03430	2	94	0.996258	1	GRMZM2G361855|GRMZM2G174114	http://www.genome.jp/kegg-bin/show_pathway?zma03430/zma:103637697%09red/zma:103650289%09red
Pyruvate metabolism	KEGG PATHWAY	zma00620	3	126	0.998015	1	GRMZM2G125268|GRMZM2G306345|GRMZM2G173192	http://www.genome.jp/kegg-bin/show_pathway?zma00620/zma:100193279%09red/zma:542759%09red/zma:542567%09red
Protein export	KEGG PATHWAY	zma03060	1	76	0.998078	1	GRMZM2G471196	http://www.genome.jp/kegg-bin/show_pathway?zma03060/zma:103625886%09red
Pyrimidine metabolism	KEGG PATHWAY	zma00240	5	176	0.998811	1	GRMZM2G349839|GRMZM2G006762|GRMZM2G431714|GRMZM2G141009|GRMZM2G132547	http://www.genome.jp/kegg-bin/show_pathway?zma00240/zma:103654305%09red/zma:100281735%09red/zma:103647994%09red/zma:100281709%09red
DNA replication	KEGG PATHWAY	zma03030	2	122	0.999519	1	GRMZM2G361855|GRMZM2G174114	http://www.genome.jp/kegg-bin/show_pathway?zma03030/zma:103637697%09red/zma:103650289%09red
Phagosome	KEGG PATHWAY	zma04145	3	149	0.99959	1	GRMZM2G001953|GRMZM2G100505|GRMZM2G108766	http://www.genome.jp/kegg-bin/show_pathway?zma04145/zma:542416%09red/zma:541930%09red/zma:541774%09red
Nucleotide excision repair	KEGG PATHWAY	zma03420	2	125	0.999615	1	GRMZM2G361855|GRMZM2G174114	http://www.genome.jp/kegg-bin/show_pathway?zma03420/zma:103637697%09red/zma:103650289%09red
Citrate cycle (TCA cycle)	KEGG PATHWAY	zma00020	1	98	0.99968	1	GRMZM2G171096	http://www.genome.jp/kegg-bin/show_pathway?zma00020/zma:103633296%09red
RNA degradation	KEGG PATHWAY	zma03018	4	176	0.99969	1	GRMZM5G816636|AC191251.3_FG005|Novel04431|GRMZM2G177340	http://www.genome.jp/kegg-bin/show_pathway?zma03018/zma:100281688%09red/zma:103642973%09red/zma:103629493%09red/zma:100284434%09red
Purine metabolism	KEGG PATHWAY	zma00230	6	227	0.999818	1	GRMZM2G431714|GRMZM2G160925|GRMZM2G006762|GRMZM2G179810|GRMZM2G131907|GRMZM2G349839	http://www.genome.jp/kegg-bin/show_pathway?zma00230/zma:103654305%09red/zma:100502295%09red/zma:103647994%09red/zma:100282568%09red/zma:100283282%09red
Homologous recombination	KEGG PATHWAY	zma03440	1	106	0.999833	1	GRMZM2G174114	http://www.genome.jp/kegg-bin/show_pathway?zma03440/zma:103650289%09red
mRNA surveillance pathway	KEGG PATHWAY	zma03015	3	179	0.999951	1	GRMZM2G118104|GRMZM2G013465|GRMZM2G108991	http://www.genome.jp/kegg-bin/show_pathway?zma03015/zma:100304199%09red/zma:103647628%09red/zma:100279581%09red
Ribosome biogenesis in eukaryotes	KEGG PATHWAY	zma03008	1	128	0.999972	1	GRMZM2G148216	http://www.genome.jp/kegg-bin/show_pathway?zma03008/zma:100274243%09red
Oxidative phosphorylation	KEGG PATHWAY	zma00190	2	170	0.999987	1	GRMZM2G035542|GRMZM2G026470	http://www.genome.jp/kegg-bin/show_pathway?zma00190/zma:100272302%09red/zma:103635138%09red
Endocytosis	KEGG PATHWAY	zma04144	6	270	0.999988	1	GRMZM2G344857|AC204530.4_FG006|GRMZM2G036120|Novel05154|GRMZM2G485898|AC209784.3_FG007	http://www.genome.jp/kegg-bin/show_pathway?zma04144/zma:103647104%09red/zma:103643299%09red/zma:103635048%09red/zma:107522036%09red/zma:103651028%09red/zma:100216677%09red
Ubiquitin mediated proteolysis	KEGG PATHWAY	zma04120	2	178	0.999993	1	GRMZM2G389155|GRMZM2G032562	http://www.genome.jp/kegg-bin/show_pathway?zma04120/zma:100282249%09red/zma:103626521%09red
Protein processing in endoplasmic reticulum	KEGG PATHWAY	zma04141	7	316	0.999997	1	GRMZM2G481605|GRMZM2G152461|GRMZM2G437100|GRMZM2G007729|GRMZM2G032562|GRMZM2G471196|AC209784.3_FG007	http://www.genome.jp/kegg-bin/show_pathway?zma04141/zma:100282249%09red/zma:103627635%09red/zma:100280576%09red/zma:103625886%09red/zma:542602%09red/zma:103651028%09red/zma:100285907%09red
Spliceosome	KEGG PATHWAY	zma03040	1	269	1	1	AC209784.3_FG007	http://www.genome.jp/kegg-bin/show_pathway?zma03040/zma:103651028%09red
Ribosome	KEGG PATHWAY	zma03010	3	504	1	1	GRMZM2G324976|GRMZM2G319537|GRMZM2G005461	http://www.genome.jp/kegg-bin/show_pathway?zma03010/zma:100193830%09red/zma:103638077%09red/zma:845234%09red
--------------------

## Sheet: Supplementary Table 5
Table S5. Genes encoding nitrate uptake and metabolism showing significant differentially expressed in zmga3ox plants under both LN and SN conditions.
Gene ID	gene name in this paper	Log2FC LN12h	Log2FC LN60h	Log2FC LN108h	Log2FC SN12h	Log2FC SN60h	Log2FC SN108h
GRMZM2G161459	ZmNPF6.3b	1.3118	0.70643	0.89153	0.074764	0.29093	-0.21745
GRMZM2G161483	ZmNPF6.3d	0.7287	0.8363	1.8105	0.81937	1.0316	2.8592
GRMZM2G176253	ZmNPF6.4	-0.17575	-0.42141	-0.31024	-1.0698	-1.4517	-1.4264
GRMZM2G064091	ZmNPF6.2a	-2.1704	-2.4805	-2.2165	0	0	-1.7488
GRMZM2G044851	ZmNPF7.3a	-1.1351	-1.4551	-1.5983	-1.8195	-2.6326	-1.9757
GRMZM2G010280	ZmNRT2.1	-0.19834	0.025008	-2.2679	-0.1723	-1.0462	-1.7224
GRMZM2G010251	ZmNRT2.2	-0.13435	0.14868	-2.4606	0.016269	-0.87563	-1.5444
GRMZM2G179294	ZmNRT3.1a	-0.062102	0.022307	-1.8624	-0.088288	-0.67674	-1.1843
GRMZM2G163494	ZmNRT3.1b	0.77082	-2.5801	-1.8516	-0.45794	-2.8727	-1.1175
GRMZM2G428027	ZmNIA1	1.6959	0	1.6321	0.7555	0.88153	-1.2463
GRMZM5G878558	ZmNIA2	1.1636	1.077	0.00010062	0.42893	0.40535	-0.40285
GRMZM2G102959	ZmNiR1	0.38112	0.040277	-2.777	-0.40705	-0.42085	-1.2027
GRMZM2G098290	ZmGln2	1.3327	1.0601	-0.55521	0.52568	-0.016321	-0.12029
GRMZM2G094304	ZmGLn1	-2.0575	-1.2213	0.065803	-0.84496	-0.93419	-1.4655
GRMZM2G079381	ZmNIA3	0.28153	0.095701	-2.3099	-0.53604	-0.5415	-1.2258
GRMZM2G118950	ZmAMT1.1b	-0.45092	-0.87601	-1.2058	0.61214	-1.0363	0.039812
GRMZM2G077054	ZmGOGAT1	-0.18601	0.20791	-1.2712	-0.28566	-0.34773	-1.2513

## Sheet: Supplementary Table 6
Table S6. All significant TFs identified by RNA-seq
Gene ID	Log2FC LN12h	Log2FC LN60h	Log2FC LN108h	Log2FC SN12h	Log2FC SN60h	Log2FC SN108h	Gene name
GRMZM2G124524	-1.1136	-0.056103	-0.11995	-0.36907	-0.71258	0.12726	WRI1
GRMZM2G141219	0.07683	1.4831	1.5349	0.017322	0.79129	0.7132	EREB143
GRMZM5G808366	1.597	1.6354	1.3767	2.0157	2.3617	3.0628	ARFTF5
GRMZM2G082227	-0.56621	-1.2635	-1.821	-0.70665	-1.0949	-1.5205	ABI8
GRMZM2G018336	-1.4284	-0.52572	-0.78678	-0.64793	-1.1285	-0.45345	ABI13
GRMZM2G024948	-0.41374	-0.2611	-0.79775	-0.63938	-0.37332	-1.3437	ABI16
GRMZM2G173534	-1.5831	-0.92813	-0.91602	-1.6743	-1.2475	-0.12802	bHLH175
GRMZM2G067654	-1.666	-1.353	-1.293	-1.3348	-1.4401	-1.6203	bHLH10
GRMZM5G822829	-1.0422	-0.37186	-0.61759	-0.6689	-0.43891	-1.2934	bHLH
GRMZM2G437481	-0.91656	-0.64697	-1.0388	-0.61078	-0.9118	-1.0607	bHLH133
GRMZM2G333582	-1.1645	-3.6629	-2.3265	-0.5168	-3.4584	-1.6953	bHLH62
GRMZM2G036092	-0.80977	-0.69327	-0.20381	-0.3501	-1.1148	-0.56146	bHLH30
GRMZM2G006631	0.32989	0.47892	0.25812	-0.17438	1.1561	0.28417	bHLH160
GRMZM2G068604	-0.3677	-0.34197	-1.2071	-0.12499	-0.47477	-1.0878	bHLH115
GRMZM2G002627	0.12751	-0.090595	-0.43204	0.007356	-1.256	-1.0953	bHLH
GRMZM2G414252	-1.5413	0.48119	-0.36951	0.047757	-1.5526	-2.1538	bHLH20
GRMZM2G072820	-0.64153	0.11962	1.3289	0.10893	0.069267	1.9228	bHLH
GRMZM2G008691	0.19481	0.70889	1.0148	0.12085	0.51921	0.68572	bHLH36
GRMZM2G139372	1.027	1.1486	0.77787	0.18891	1.2761	0.86039	bHLH51
GRMZM2G091003	0.019967	0.057239	4.2033	0.31913	-0.16872	3.799	bHLH13
GRMZM2G463133	0.19737	-0.25051	-0.65866	0.37465	-2.7661	-1.5804	bHLH77
GRMZM2G095899	-0.40556	0.60072	1.2466	0.44723	-0.068064	0.74387	bHLH114
GRMZM2G172297	0.65973	1.1957	1.3601	0.59308	1.4427	1.8088	bHLH96
GRMZM2G165042	0.59347	0.44813	-0.30147	0.87517	1.0125	0.59097	bHLH43
AC233899.1_FG002	1.3266	0.82647	0.93572	0.89832	1.789	2.2053	bHLH21
GRMZM2G355469	2.0416	0.34317	4.1982	0.92699	3.6531	4.2395	bHLH102
GRMZM2G120021	0.92036	0.23314	2.3058	1.0994	1.8465	1.5574	bHLH71
GRMZM2G397755	-0.38892	-2.9141	-3.4429	1.1864	-2.1207	-1.2243	bHLH70
GRMZM2G389567	1.2281	0.53096	1.4537	1.1866	0.99031	1.0122	UMC1486
GRMZM2G350312	0.95944	-0.16774	-0.28784	1.1901	0.58906	-0.013235	bHLH
AC193786.3_FG005	1.2365	0.52359	0.1417	1.3555	0.80487	0.065148	bHLH54
GRMZM2G066057	-0.73491	-1.5877	0.43224	1.4606	0.87648	1.5491	bHLH19
GRMZM2G313756	0.72692	-0.063502	1.0966	1.6617	0.24388	0.74999	bHLH100
GRMZM2G057413	1.6793	1.0974	1.448	1.8258	0.63759	0.28802	bHLH126
GRMZM2G015666	0.33454	0.86512	1.7011	2.6439	1.8196	3.6829	bHLH33
GRMZM2G066734	-1.3138	-0.34354	-1.1186	-1.6638	-1.6422	-0.37606	bZIP77
GRMZM2G093020	-0.58203	-0.72547	-0.48445	-1.3258	-1.1866	-0.92969	bZIP45
GRMZM2G396632	-1.2686	-1.0966	-1.1935	-0.96863	-0.14924	-0.61058	bZIP59
GRMZM2G137532	0.088091	-0.72355	-1.1455	-0.89893	-1.0097	-1.5387	bZIP82
GRMZM2G144480	-0.18416	-1.1051	0.50967	-0.56802	-0.89596	-1.3478	bZIP16
GRMZM2G133331	0.51911	-0.33408	0.71754	-0.55389	0.88603	1.086	FEA4
GRMZM2G052102	-1.2556	-0.76776	-0.45669	-0.52169	-1.0088	-0.2782	bZIP120
GRMZM2G125934	-0.5607	-0.493	-0.93382	-0.46577	-0.76661	-1.6072	bZIP85
GRMZM2G008166	-0.4972	-0.22457	-0.8532	-0.44131	-0.15153	-1.0377	bZIP125
GRMZM2G428184	0.0051919	-0.21926	0.56986	-0.0055816	-0.36071	1.2016	bZIP114
GRMZM2G073427	0.25598	0.21843	-0.58943	0.069839	-0.25355	-1.059	bZIP111
GRMZM2G444748	-0.669	0.12639	2.2231	0.47867	0.88749	1.8085	bZIP160
GRMZM2G038015	1.3596	0.41709	-0.02364	0.90615	1.3209	1.2168	bZIP24
GRMZM2G000836	-0.56897	-0.16393	-2.2481	-1.2062	-1.6624	-1.86	C2H2
GRMZM2G027960	-0.83913	-0.66946	-1.2143	-1.0056	-0.77743	-1.3213	C2H2
GRMZM2G320287	-0.26922	4.2774	3.0925	-0.75379	1.9763	1.2332	C2H2
GRMZM2G417574	-0.38383	-0.39187	-1.2541	-0.48364	-0.47876	-1.2039	C2H2
GRMZM2G112799	-0.99326	-0.76013	-1.9401	-0.38835	-0.31054	-1.2953	C2H2
GRMZM2G061897	0.086706	-0.82106	-1.1462	-0.33434	-0.97513	-1.3201	C2H2
GRMZM2G104516	1.1878	-0.099245	1.0924	-0.30732	1.0415	1.0782	C2H2
GRMZM2G048154	0.019615	-0.31546	-1.7506	0.020829	-0.37377	-1.116	ZNF4
GRMZM2G035103	-0.34915	-0.34961	-2.9784	0.046211	-1.2556	-1.8634	C2H2
GRMZM2G035625	0.67037	0.39335	0.13766	0.089961	1.1778	0.9221	C2H2
GRMZM2G003234	0.050054	-0.27427	1.3318	0.30012	0.85846	1.6359	C2H2
GRMZM2G093305	-0.54684	-0.59966	1.0663	0.44412	-0.16314	1.415	C2H2
GRMZM2G129261	0.38589	0.8847	0.98976	0.44541	1.0292	0.8149	NKD1
GRMZM2G344974	1.5045	0.99296	-0.11644	0.45006	1.187	-0.016503	C2H2
GRMZM5G884137	0.26523	0.51008	0.71395	0.63236	1.0215	1.1878	NKD2
GRMZM2G021587	1.3558	0.49345	0.68386	0.70281	1.6841	0.73878	C2H2
GRMZM2G141031	-0.2225	-0.11569	1.3114	0.94511	0.71731	1.6681	C2H2
GRMZM2G058868	0.80774	0.7586	1.0675	0.98482	1.1009	0.95108	C2H2
GRMZM2G113860	0.19169	-2.1401	#NAME?	2.4264	-2.9808	-2.2862	C2H2
GRMZM5G801627	1.2426	1.1372	1.366	0.90068	1.5197	0.6935	C3H39
GRMZM2G131982	0.22857	-0.25429	-1.2618	0.068268	-0.092729	-0.71748	DBB2
GRMZM2G162749	-0.029266	-0.49619	-0.89697	-0.5131	-1.0199	-1.1385	DOF21
GRMZM2G131897	2.3159	NA	NA	1.3836	1.1446	1.035	DOF18
GRMZM2G044322	0.50785	-0.35285	0.98331	-0.81243	-0.61538	-1.7515	EIL7
GRMZM2G300924	-0.76495	0.59185	-1.3518	-1.4556	-2.5746	-2.842	EREB170
GRMZM2G016434	-0.76633	-1.1193	-2.2479	-1.2463	-0.88707	-1.3996	EREB129
GRMZM2G307152	-2.2904	-0.13538	-2.0745	-1.014	-2.7556	-2.0172	EREB63
GRMZM2G011110	-0.73348	-0.33891	-0.99941	-1.0068	-2.1015	-1.4885	EREB13
GRMZM2G026926	-0.062599	-0.43624	-1.0633	-0.85004	-1.0283	-1.7779	EREB154
GRMZM2G084264	-0.36412	-1.0335	-0.53132	-0.69771	-1.9455	-1.3109	EREB27
GRMZM2G139765	0.44844	0.62158	-0.32502	-0.63736	-2.1382	-1.5568	EREB76
GRMZM2G066158	-0.57626	-0.027208	-0.46791	-0.54343	-0.65397	-1.188	EREB93
GRMZM2G438202	0.56301	0.3475	-0.77188	-0.26684	-1.0681	-1.158	EREB205
AC206951.3_FG016	-0.24363	-0.36711	-1.9623	-0.16002	-0.46347	-1.2146	EREB181
GRMZM2G129674	0.71651	1.285	2.3323	-0.092491	2.3337	3.4571	EREB179
GRMZM2G055180	-0.80285	-0.8692	-1.4847	-0.091288	-0.53096	-1.064	EREB198
GRMZM2G141219	0.07683	1.4831	1.5349	0.017322	0.79129	0.7132	EREB143
GRMZM2G041839	0.40893	-0.00018431	1.0027	0.27051	1.3003	0.73781	EREB66
GRMZM2G007406	0.25182	0.79624	2.3208	0.28064	0.16791	0.94679	EREB173
GRMZM2G085964	-0.22302	-0.075935	1.432	0.33615	1.3009	3.0965	EREB69
GRMZM5G816314	0.49948	0.36732	1.055	0.3961	0.9599	1.022	EREB104
GRMZM2G053503	0.17817	-0.42162	0.50841	0.60667	0.66835	1.2154	EREB148
GRMZM2G169382	0.47788	1.0257	0.6785	0.64142	1.732	1.9545	EREB193
GRMZM2G047918	0.56368	0.69938	1.2818	0.81546	1.3773	0.47148	EREB191
GRMZM5G806839	0.8555	0.10502	0.76388	0.95661	0.76779	1.4812	EREB44
AC187157.4_FG001	0.76481	1.1226	1.4454	0.99301	0.44292	0.39125	EREB186
GRMZM2G052667	0.81632	0.74383	0.59228	1.0163	1.1451	0.64972	EREB102
GRMZM2G381441	-1.6751	-1.7963	-2.0253	1.0545	-4.6185	-2.5822	EREB58
GRMZM2G123119	-1.6467	-1.47	-2.5139	1.11	-2.3865	-1.4678	EREB177
GRMZM2G156006	0.21667	-0.12827	1.9511	1.1719	0.45432	2.349	EREB207
GRMZM2G104260	0.20708	0.98602	2.2947	1.4422	1.8885	2.7128	EREB190
GRMZM5G842961	1.0165	0.29679	1.1993	1.641	1.053	1.735	EREB30
AC233933.1_FG001	2.8772	1.5499	1.1389	2.2215	1.5552	1.3076	EREB128
GRMZM2G018138	1.4153	2.4578	1.1501	2.7381	2.3973	1.5875	EREB88
GRMZM2G429378	0.89121	1.3333	Inf	2.8304	5.3941	1.9227	EREB175
GRMZM2G328197	3.3247	4.3713	3.0081	3.9102	4.6435	3.4203	EREB135
GRMZM2G368838	0.91578	4.0436	2.1499	4.073	2.4563	2.2048	EREB68
GRMZM2G315506	-0.21536	-0.70477	-0.90137	-0.88733	-0.58606	-1.1987	GLK22
GRMZM2G454449	-0.090535	-0.55681	-2.4521	-0.73217	-0.7538	-1.4611	GLK32
GRMZM2G124495	1.2099	0.67109	0.31758	0.049134	-0.10438	-0.77031	GLK52
GRMZM5G869984	0.98356	1.473	1.0058	0.1526	0.27851	0.10281	G2-like
GRMZM2G035370	1.7376	1.7216	2.2484	0.67719	0.69403	0.38504	GLK16
GRMZM2G117854	0.8959	1.1126	0.74192	0.89129	1.6717	1.0916	GLK58
GRMZM2G016370	0.1276	1.0691	2.0707	0.96862	0.12811	0.46565	GLK5
GRMZM2G125704	0.74943	0.52274	0.51059	1.1747	1.8032	1.8346	GLK36
GRMZM2G135381	-0.2502	0.06506	1.1314	0.11876	-0.12237	1.5231	GATA32
GRMZM2G036966	0.47676	0.51059	0.78061	0.61992	1.4385	1.0809	GBPTF15
GRMZM2G070371	0.0064234	-1.0057	-1.3543	-1.4321	-1.154	-1.6304	GRAS14
GRMZM2G001426	-0.15439	-1.3037	0.07016	-0.63527	-0.10454	0.93684	GRAS46
GRMZM2G359304	-1.0769	-0.49593	-0.82905	-0.22389	0.10823	0.69422	GRAS74
GRMZM2G098517	-0.62342	-0.16189	-0.56387	-0.0057796	-1.0567	-0.38702	GRAS38
GRMZM2G342217	1.1565	1.5616	-0.058927	0.034741	1.3312	0.29461	GRAS28
GRMZM2G163427	-0.13313	-0.13518	-1.2355	0.13429	-0.62744	-1.0798	GRAS34
GRMZM2G082387	1.0199	0.76797	0.67992	0.72349	0.84182	1.0583	GRAS4
GRMZM2G106548	0.64158	0.87073	0.88518	1.1708	1.4539	1.1178	GRAS54
GRMZM2G055263	0.37639	0.39849	0.16752	1.5192	1.0638	0.2052	GRAS61
GRMZM2G129154	1.7406	1.3638	1.6068	1.7044	2.5186	2.6096	GRAS2
AC198366.3_FG004	0.73249	0.94729	1.7272	1.888	1.2433	2.906	GRAS29
GRMZM2G420280	1.1382	1.6148	1.2132	1.8973	1.8285	0.915	GRAS25
GRMZM2G313078	1.6293	1.5429	1.2748	2.0504	2.5185	1.4469	GRAS62
GRMZM2G091656	0.079274	0.84555	1.3929	2.7827	2.4602	1.0341	GRAS9
GRMZM2G169636	0.96349	1.0855	2.4624	3.0094	2.5577	1.6215	GRAS81
GRMZM2G067743	-1.2637	-0.54698	0.61148	-0.35886	0.0065174	1.49	GRFTF12
GRMZM2G045977	-0.20265	-0.27746	0.87511	0.027709	0.060305	1.1868	GRFTF13
GRMZM2G327059	0.59012	0.58498	0.47496	1.26	1.318	0.94255	HB30
GRMZM2G104204	-2.501	-1.265	-0.38465	-1.4215	-0.49645	-0.3281	HB13
GRMZM2G068672	-1.1561	-1.2171	-0.28125	-0.92144	-1.5953	-0.88515	HB60
GRMZM2G002915	0.1956	-1.155	-0.54046	-0.86972	-1.0492	-1.655	HB34
GRMZM2G131476	-0.19973	-0.086152	-0.41413	-0.5768	-0.67818	-1.2162	HB121
GRMZM2G148074	-0.034303	-0.90332	-0.55696	-0.53083	-0.66773	-1.0301	HB78
GRMZM2G062244	-2.0738	-0.99672	-1.0905	-0.38936	-0.57952	-0.58055	HB107
GRMZM2G047715	-0.37006	-0.39463	-1.3157	-0.011902	-0.13361	-0.7718	HB56
GRMZM2G126239	0.97246	-0.45872	0.36936	0.78687	1.3324	0.94986	HB46
GRMZM2G105348	-0.14283	-0.075058	-0.19251	-0.28173	-0.078393	-1.001	HSFTF18
AC205471.4_FG003	0.35645	0.22608	-0.46072	0.16315	-0.73211	-1.5534	HSFTF16
GRMZM2G145568	-1.3977	0.018658	-0.24023	-1.563	-1.2043	-1.9722	LBD41
GRMZM2G075499	-0.32173	-0.84735	-0.63976	-0.70289	-0.7304	-1.137	LBD24
GRMZM2G060544	-0.031675	0.48429	0.67574	-0.23805	0.35337	1.3154	LBD5
GRMZM2G386674	0.18953	0.80441	0.68496	0.27572	0.24408	1.0982	LBD33
GRMZM2G132693	0.060472	-0.33728	0.41654	0.31428	-0.091624	1.0679	LBD17
GRMZM2G025989	0.89585	1.1396	1.9897	1.0938	2.0797	2.638	LBD25
GRMZM2G089106	-0.6997	-0.17256	0.22908	-0.94926	-0.89892	-1.0096	LSD
GRMZM2G055135	0.20105	0.61769	1.4328	0.45924	0.98513	1.8076	LSD
GRMZM2G139073	-0.19767	0.34134	-1.8976	-1.4393	-0.61427	-2.0293	SI1
GRMZM2G059102	-1.1537	-1.0046	-1.7342	-1.3982	-0.76309	-0.898	MADS68
GRMZM2G370777	-0.31399	-0.23195	-0.45133	-0.049446	-0.35528	-1.3654	TU1
GRMZM2G102161	2.0548	2.5963	3.0407	3.7701	1.7937	3.0361	PZB00221
GRMZM2G098986	0.11434	0.052868	-0.096263	-0.17473	-0.21975	-1.0142	MADS77
GRMZM2G158700	-0.57095	-0.36419	-3.9907	-2.2453	-3.1794	-2.4361	MYB145
GRMZM2G097638	0.23155	-0.069997	0.14548	-1.405	-1.3285	-1.2414	MYB65
GRMZM2G115859	-0.34452	-0.3674	-0.51088	-0.9118	-0.46262	-1.1312	MYB111
GRMZM2G047600	-1.0013	-1.4536	-1.8919	-0.91059	-2.7523	-2.062	MYB90
GRMZM2G077147	-0.33969	-0.084802	-0.7251	-0.77757	-0.58343	-1.3416	MYB77
GRMZM2G006352	-1.1183	-0.92129	-2.1906	-0.76444	-1.3297	-1.7192	MYB24
GRMZM2G041415	-2.1934	-0.65144	-0.64729	-0.54083	-2.2863	-4.434	MYB8
GRMZM2G097636	0.16385	-0.40065	-1.4858	-0.52874	-0.75805	-0.67045	MYB5
GRMZM2G081557	-0.026347	-1.0265	-1.3404	-0.52855	-1.4721	-1.6159	MYB9
GRMZM2G048910	-0.1446	0.58013	-0.52779	-0.51828	-2.8236	-1.4146	MYB106
GRMZM2G117244	-0.24171	-0.14249	-1.2092	-0.50295	-0.19556	-1.0068	MYB140
GRMZM2G083239	-0.14329	-0.92629	1.8436	-0.50056	0.92456	3.3388	MYB43
GRMZM2G027697	-0.73695	-1.1885	-3.5398	-0.4853	-3.6832	-3.5026	MYB86
GRMZM2G044824	-0.63212	0.096225	-0.71721	-0.45865	-1.062	-1.6126	MYB148
GRMZM2G701063	-0.33014	-1.1346	-1.6583	-0.42659	-0.97739	-1.2046	PL1
GRMZM2G175232	-0.53007	-0.23039	-0.31874	-0.2785	-0.54716	-1.1449	MYB99
GRMZM2G169356	-0.25058	-1.3016	#NAME?	-0.24819	-2.4869	-2.3736	MYB66
GRMZM2G126566	0.20224	-0.040576	-0.35098	-0.22389	-0.98751	-1.0718	MYB159
GRMZM2G455869	-0.42626	0.18638	-0.4777	-0.068698	-0.019236	-1.7119	MYB37
GRMZM5G803355	0.8754	-0.50066	-0.98258	-0.062033	-1.2806	-2.034	MYB51
GRMZM2G172327	0.04994	-0.067604	-0.14133	-0.05481	-0.51554	-1.433	MYB14
GRMZM2G110135	-0.013963	0.14208	-0.6755	0.19367	0.12515	-1.6397	MYB164
GRMZM2G088189	-0.20443	-0.47296	-1.1749	0.24983	-0.75221	-0.37458	MYB161
GRMZM2G159547	-0.23734	0.16112	-0.4487	0.32575	0.081021	-1.2532	MYB48
GRMZM2G095904	0.4308	-0.86195	-2.7228	0.76562	-0.84499	-1.4957	MYB41
GRMZM2G078820	1.2803	0.75653	0.41003	0.83689	0.15867	0.58926	MYB158
GRMZM2G002128	0.9646	0.39121	0.5394	1.0201	0.91389	1.0966	MYBR3
GRMZM2G171781	0.41997	1.0254	0.70919	1.0349	0.92801	0.64348	MYB30
GRMZM2G143274	-0.017365	-0.40457	0.85805	1.4204	0.77685	3.0802	MYB76
GRMZM2G017268	0.60894	1.3938	0.70406	1.5584	0.64651	-0.1009	MYB63
GRMZM2G151205	0.91511	0.87365	-0.46284	2.046	1.4155	0.47716	MYB114
GRMZM2G123202	0.893	0.41747	0.14865	2.1166	1.2312	1.9586	MYB54
AC165178.2_FG004	1.5809	1.7288	2.5	3.3143	2.1189	2.0873	MYB35
GRMZM2G079123	2.2773	Inf	2.5107	3.6091	3.0155	3.5418	MYB125
GRMZM2G158117	1.0213	1.6222	1.1095	-1.2136	#NAME?	-2.6487	MYBR87
GRMZM2G049695	-1.6588	-0.16305	-0.4348	-1.1688	-0.69856	-0.41285	MYBR24
GRMZM2G410083	-1.238	-0.49551	-1.3135	-0.97481	-0.52153	-0.87038	MYBR68
GRMZM5G848185	-0.66495	-0.67194	-1.3207	-0.67354	-0.82618	-1.8106	MYBR25
GRMZM2G150260	0.76762	2.1299	0.71175	0.36573	-1.1814	-0.72417	MYBR41
GRMZM2G002128	0.9646	0.39121	0.5394	1.0201	0.91389	1.0966	MYBR3
AC204212.4_FG001	0.7061	1.5964	1.4263	1.1324	0.49757	0.34451	MYBR78
GRMZM2G456960	1.5843	2.1161	1.2914	1.2092	2.9635	1.4282	MYBR107
GRMZM2G475014	-2.0074	-2.2208	-3.0284	-1.4861	-1.9915	-4.4306	NACTF50
GRMZM2G316840	-1.4282	-1.1991	-1.8783	-1.3816	-1.4185	-2.3158	NACTF76
GRMZM2G126817	-0.13439	-1.1475	-1.9885	-1.1871	-1.8431	-1.009	NACTF39
GRMZM2G068973	-2.5063	-1.0844	-1.1479	-1.1508	-1.1982	-0.77376	NACTF23
GRMZM2G139700	-1.0008	0.97579	1.6531	-1.0048	1.8024	1.0313	NACTF84
GRMZM2G147867	0.13065	-1.764	-0.65103	-0.92035	-0.88124	-1.4625	NACTF3
GRMZM2G011598	-0.13518	-0.68982	-2.2204	-0.70028	-0.95482	-1.3447	NACTF44
GRMZM2G018436	0.050034	-0.039855	-1.7776	-0.60039	-0.43085	-1.4005	NACTF126
GRMZM2G172264	-3.3027	-2.3019	-0.023015	-0.51342	-1.415	-2.4584	NACTF107
GRMZM2G074358	-1.5314	-1.6191	-2.5004	-0.49373	-1.9569	-2.6106	NACTF42
GRMZM2G163251	0.35665	-1.6705	-1.845	-0.41234	-1.3957	-1.165	NACTF7
GRMZM5G832473	-0.13821	-0.18641	-1.0276	-0.40957	-0.86861	-1.131	NACTF93
GRMZM2G134717	-0.4395	-0.067818	-0.22316	-0.30045	0.049839	-1.0373	NACTF1
GRMZM2G079632	0.19063	-0.18085	-1.7827	-0.17524	-0.74184	-1.2334	NACTF4
GRMZM2G123667	0.27073	-0.13484	-1.2268	-0.14385	-0.12031	-0.3231	NACTF125
GRMZM6G257110	0.92895	-0.4585	-2.3085	-0.13059	-1.1757	-1.0298	NAC
GRMZM2G162739	-0.28372	-0.0064354	-0.34957	-0.11935	-0.74731	-1.169	NACTF5
GRMZM2G180328	0.072914	-0.80568	-1.0948	0.07038	-0.28069	-0.19992	NACTF20
GRMZM2G167018	-0.36205	-0.55538	-1.3362	0.11606	-0.38776	-1.1676	NACTF110
GRMZM2G156977	0.49863	1.0548	0.64536	0.21839	0.87712	-0.024727	NACTF22
GRMZM2G059428	-0.58109	-1.3281	-3.0151	0.23952	-2.3429	-1.7364	NACTF53
GRMZM2G140901	1.5061	0.3779	-0.36057	0.45156	0.22315	-0.091418	NACTF51
GRMZM2G115721	-0.21538	0.0719	-0.43664	0.48299	-0.32233	-1.3199	NACTF98
GRMZM2G062009	0.68279	0.80539	0.46841	1.016	1.0618	0.67311	NACTF17
GRMZM2G146380	0.78016	0.15977	-0.60388	1.1403	1.1782	-0.12156	NACTF30
GRMZM2G081930	1.5452	0.59001	0.092063	1.467	0.34995	0.22874	NACTF36
GRMZM2G169884	-4.3067	-0.96413	-1.4196	-3.1987	-1.2051	-3.0104	CA3P3
GRMZM2G384528	0.065343	-0.23508	-0.99166	-0.59293	-0.9945	-1.4907	CA3P4
GRMZM5G866699	0.40076	-0.52142	-1.111	-0.10444	-0.38524	-1.9117	CADTFR8
GRMZM2G167576	3.5299	3.5426	3.8853	Inf	Inf	Inf	CADTFR12
GRMZM2G392306	0.30273	-0.15387	0.012122	-0.43635	-0.43881	-1.721	NLP14
GRMZM2G101511	1.4042	0.11179	0.73572	0.77493	0.84449	2.5543	TGA1
GRMZM2G135783	-0.36042	-1.1534	-0.69158	-1.3334	-0.50196	-1.5509	SRS7
GRMZM2G108798	0.11871	-1.0791	-0.56114	-1.2514	-0.43148	-0.84343	SRS5
GRMZM2G077752	-0.20712	-0.75098	-0.69216	-1.1244	-0.50252	-0.83174	LRP1
GRMZM2G028041	-2.5637	-2.7101	-3.1011	-0.79371	-2.9353	-3.2834	RS1
GRMZM5G832409	1.0062	0.4682	0.8017	0.44157	0.69829	1.4066	KNOX5
GRMZM2G094241	0.99334	0.5533	1.66	0.47738	1.4252	2.0201	LG4
GRMZM2G327059	0.59012	0.58498	0.47496	1.26	1.318	0.94255	HB30
GRMZM2G076272	0.54192	-0.19929	0.72866	1.7735	0.75396	1.6736	HB21
GRMZM2G166946	-0.1857	-0.5781	-1.0014	-0.72428	-1.2294	-1.5536	TCPTF30
AC205574.3_FG006	-0.58099	-0.2858	-0.95793	-0.71713	-0.3055	-1.1036	TCPTF33
GRMZM5G818655	0.53897	1.7056	1.9858	-0.52144	2.7966	3.2778	Trihelix
GRMZM2G305362	0.26733	0.68495	1.2366	0.41478	0.41345	0.81197	Trihelix
GRMZM2G111760	-0.10455	0.55927	0.87771	0.74637	0.42544	1.9092	THX22
GRMZM2G170958	2.598	1.5617	1.4661	1.7479	3.834	2.2186	HB73
GRMZM2G143204	-0.1951	-0.64276	-1.3523	-1.2182	-1.0527	-0.96617	WRKY30
AC198725.4_FG009	-0.94095	-0.64442	-1.4144	-0.95446	-2.1159	-0.7174	WRKY64
GRMZM2G120320	-0.90738	-1.1004	-3.0344	-0.94011	-2.3419	-2.3566	WRKY48
GRMZM2G169966	-0.41843	-1.1724	-1.8937	-0.86276	-2.1595	-1.5849	WRKY57
GRMZM2G073272	0.85299	-0.89142	-1.7776	-0.81288	-0.93313	-1.4945	WRKY78
GRMZM2G003551	-0.15095	-0.9668	-1.8983	-0.6545	-1.1222	-0.50478	WRKY118
GRMZM2G036703	-0.46738	-1.6418	-2.0386	-0.56755	-1.7051	-1.3836	WRKY115
GRMZM2G408462	-0.37198	-0.70652	-2.6087	-0.55554	-1.1743	-1.3858	WRKY74
GRMZM2G327349	-0.50112	-0.73216	-1.3655	-0.54264	-0.71288	-0.90541	WRKY99
GRMZM2G148087	-0.45622	-0.65672	-1.9067	-0.52706	-1.271	-1.3385	WRKY43
GRMZM2G139815	-0.53801	-0.41194	-1.1211	-0.42548	-0.41869	-0.67391	WRKY37
GRMZM2G324999	-0.46676	-0.78193	-2.2466	-0.3942	-1.0068	-0.96385	WRKY25
GRMZM2G125653	2.1979	-0.94664	-1.3825	-0.32415	0.61723	2.1114	WRKY53
GRMZM5G863420	-0.066122	-0.47535	-0.95388	-0.32203	-1.2066	-0.96299	WRKY82
GRMZM5G871347	-0.24212	-0.65896	-1.589	-0.30424	-0.58031	-0.78169	WRKY93
AC209050.3_FG003	-2.8245	-1.8298	-3.441	-0.17348	-2.8249	-0.88582	WRKY114
AC193630.3_FG003	-0.045003	-0.62863	-1.5047	-0.16583	0.053342	-0.6642	WRKY39
GRMZM2G012724	0.061437	-0.38381	-1.814	-0.16122	-1.2244	-1.492	WRKY83
GRMZM2G090594	0.33466	0.18258	-1.2462	-0.15671	-1.0387	-1.3279	WRKY67
GRMZM2G381378	0.14489	-1.0762	-1.4629	-0.14234	0.13318	-0.2215	WRKY17
GRMZM2G024898	-0.42299	-0.48158	-1.0852	-0.13572	-0.72525	-0.85814	WRKY70
GRMZM2G164082	-0.43425	-0.41159	-1.1992	-0.094946	-0.53603	-0.78553	WRKY12
GRMZM2G105140	0.38334	-0.060657	-1.7577	-0.035917	-0.8084	-1.074	WRKY123
GRMZM2G004060	0.87152	-0.63232	-1.0526	-0.029153	0.25118	0.41644	WRKY15
GRMZM5G823157	-0.25834	-0.66983	-1.1486	0.0061976	-0.26851	-0.49585	WRKY46
AC208110.2_FG001	-0.20563	-0.081593	-1.0728	0.022083	-0.50372	-0.78319	WRKY112
GRMZM2G063880	-0.74993	-2.3943	-1.8168	0.056733	-2.0338	-1.2639	WRKY106
GRMZM2G411766	0.1041	-2.0009	-2.4706	0.13411	-1.1705	-1.3777	WRKY86
GRMZM2G006497	-0.12972	0.094557	0.89913	0.25873	-1.0275	-0.67986	WRKY49
GRMZM2G169149	3.1854	-1.2276	0.20631	0.38638	1.6342	2.7179	WRKY104
GRMZM2G414315	-0.66947	0.37872	-0.6558	0.38965	-2.5894	-3.1433	WRKY20
GRMZM2G401521	-0.0010092	0.25058	-0.44679	0.50445	-0.67859	-1.5886	WRKY100
GRMZM2G015433	-0.094223	0.13495	-0.55247	0.563	-0.40887	-1.3529	WRKY119
GRMZM2G137802	-0.84483	-1.1786	-1.0553	0.65136	-1.5291	-1.4764	WRKY68
GRMZM2G111711	-0.57175	0.36904	-0.64708	0.6854	-1.0695	-1.4032	WRKY124
GRMZM2G057116	-0.23895	-1.5347	-2.1835	0.81293	-2.3802	-2.0529	WRKY34
GRMZM2G111354	-0.29331	0.49748	-0.48259	1.0063	-0.41061	-1.6934	WRKY22
GRMZM2G475984	0.75109	-0.29419	-0.88999	1.0227	-2.2996	-1.3865	WRKY27
GRMZM2G169564	0.80085	0.66524	0.19267	1.4393	1.7813	0.66549	WRKY9
GRMZM2G069365	0.60859	-0.20243	0.7476	-0.52579	0.74496	1.5011	ZHD17
GRMZM2G425236	1.1709	0.027511	2.2663	1.8308	-0.41192	1.9405	ZHD4

## Sheet: Supplementary Table S7
Table S7. Total binding transcription factors in 2kb putative promoter region of genes involved in nitrate uptake.
Gene ID	Gene name in this paper	Log2FC LN12h	Log2FC LN60h	Log2FC LN108h	Log2FC SN12h	Log2FC SN60h	Log2FC SN108h
GRMZM2G165042	BHLH43	0.59347	0.44813	-0.30147	0.87517	1.0125	0.59097
GRMZM2G444748	BZIP160	-0.669	0.12639	2.2231	0.47867	0.88749	1.8085
GRMZM2G320287	C2H2	-0.26922	4.2774	3.0925	-0.75379	1.9763	1.2332
GRMZM2G162749	DOF21	-0.029266	-0.49619	-0.89697	-0.5131	-1.0199	-1.1385
GRMZM2G066158	EREB93	-0.57626	-0.027208	-0.46791	-0.54343	-0.65397	-1.188
GRMZM2G381441	EREB58	-1.6751	-1.7963	-2.0253	1.0545	-4.6185	-2.5822
GRMZM2G368838	EREB68	0.91578	4.0436	2.1499	4.073	2.4563	2.2048
GRMZM2G135381	GATA32	-0.2502	0.06506	1.1314	0.11876	-0.12237	1.5231
GRMZM2G062244	HB107	-2.0738	-0.99672	-1.0905	-0.38936	-0.57952	-0.58055
GRMZM2G105348	HSFTF18	-0.14283	-0.075058	-0.19251	-0.28173	-0.078393	-1.001
GRMZM2G075499	LBD24	-0.32173	-0.84735	-0.63976	-0.70289	-0.7304	-1.137
GRMZM2G139073	SI1	-0.19767	0.34134	-1.8976	-1.4393	-0.61427	-2.0293
GRMZM2G455869	MYB37	-0.42626	0.18638	-0.4777	-0.068698	-0.019236	-1.7119
GRMZM2G172327	MYB14	0.04994	-0.067604	-0.14133	-0.05481	-0.51554	-1.433
GRMZM2G159547	MYB48	-0.23734	0.16112	-0.4487	0.32575	0.081021	-1.2532
GRMZM2G095904	MYB41	0.4308	-0.86195	-2.7228	0.76562	-0.84499	-1.4957
GRMZM2G002128	MYBR3	0.9646	0.39121	0.5394	1.0201	0.91389	1.0966
GRMZM2G049695	MYBR24	-1.6588	-0.16305	-0.4348	-1.1688	-0.69856	-0.41285
GRMZM2G139700	NACTF84	-1.0008	0.97579	1.6531	-1.0048	1.8024	1.0313
AC205574.3_FG006	TCP33	-0.58099	-0.2858	-0.95793	-0.71713	-0.3055	-1.1036
AC198725.4_FG009	WRKY64	-0.94095	-0.64442	-1.4144	-0.95446	-2.1159	-0.7174
GRMZM2G120320	WRKY48	-0.90738	-1.1004	-3.0344	-0.94011	-2.3419	-2.3566
GRMZM5G823157	WRKY46	-0.25834	-0.66983	-1.1486	0.0061976	-0.26851	-0.49585
GRMZM2G057116	WRKY34	-0.23895	-1.5347	-2.1835	0.81293	-2.3802	-2.0529
GRMZM2G111354	WRKY22	-0.29331	0.49748	-0.48259	1.0063	-0.41061	-1.6934

## Sheet: Supplementary Table S8
Table S8. Oligonucleotide primer used in this study
Gene name	Forward primer (5'to 3')	Reverse primer (5'to 3')	Gene ID
ZmNRT1.1a	TGGGATTCTTCGTCAGCTCC	GCCTTGTACTTGTACCAGCG	GRMZM2G086496
ZmNRT1.1b	GACGTCAAGGGGAAGGAGAA	CAGAACATGATGGTGGTGGC	GRMZM2G161459
ZmNRT2.1	GGCTACATCACCGTCAGGTT	CGATGATCTTGCTGCTGAAC	GRMZM2G010280
ZmNRT2.2	GGGCTAGAGTACATGGGCAT	AGTCCCTTGCTCTTCTCGTC	GRMZM2G010251
ZmNRT1.3	TCTTCTACTGGATGCTGGCC	TACACGTCCACTCCTTCCAC	GRMZM2G176253
ZmNRT1.5a	AAGGGGAAATCAGGAGGGTG	TCCACTTGCTGACGTTGTTG	GRMZM2G044851
ZmKS2	GTGTTGTTCCTAGGCCATGC	TGCATTCACTTCTTTGGCCC	GRMZM2G093526
ZmKS4	CGTCGCAGGTTCAGATCTTG	TGTTCTACCTCTGCCGGATC	AC214360.3_FG001
ZmGA20ox1	GCGCTACTGCTCTGAGATGA	CACGGCGGGTAGTAGTTGAG	AC203966.5_FG005
ZmGA20ox4	GAGAGGTTCTCCATGCCCTA	AAGAAGTCGCCCCAGTTGTA	GRMZM2G060940
ZmGA2ox1	AACCACTACCCTCCACCATG	CTGCCACGATCCTGAAACTG	GRMZM2G078798
ZmGA2ox5	CGGCTGTCCACCATCTACTT	TTCTTGTACTCCGCCCATGT	GRMZM2G176963
ZmGA2ox6	TACAGGGAGTTCACGTGGAG	CCTGTTGTCTGCCAGCTTG	GRMZM2G051619
ZmGA2ox7	ATGGGAGGCTGAAAAGTGTG	CCCGCGAAGTAGATCATGGA	GRMZM2G427618
ZmGA2ox12	GCCACGTACAAGCATCTGTT	ATGACTGCTTGCGATGATGC	GRMZM2G177104
ZmGA3ox	CTGCAGCTCTTCCGCCAC	TGAGGATGTGGAAGAGGTCG	GRMZM2G036340
ZmGOGAT1	TTCCCATCAAGAACCCCTCC	CATTGCAAGTGGGTCGTTGA	GRMZM2G077054
ZmNiR1	GCTAACAGGCCGAGGAAATG	CCAGAAGGTTGAAGCCGAAC	GRMZM2G102959
ZmGln1	TGACCGTCAACCAGATCTCC	TTCGTACAGGTTCGTGCTCA	GRMZM2G094304
ZmNIA1	AGCAAGTCTTGAGGGAGCAC	CGCCTTGCATGACATTCGTT	GRMZM2G428027
ZmTCP33	GGCTACCTGTTCAACGTGTC	GGGCTGGTTACTGGACTGAA	AC205574.3_FG006
ZmLBD24	ACTTCTTCACTCCGGAGCTC	TCTCCGGCATCCACCTTG	GRMZM2G075499
ZmbZIP160	TCGCCGTCTCCCTCACAG	ATGTTCTCGGGGCAGGATC	GRMZM2G444748
ZmWRKY34	TGGTGGTGACGAGAGAAGAC	ATCCGTCGTCCAAGATCTCC	GRMZM2G057116
ZmEREB93	AAGGCCAGGACCAACTTCAC	GGTGGGAGATAGACGACGTG	GRMZM2G066158
ZmMYB41	CAACTCCACCAAATGCTCGG	TCGCTTCTTGAGGTGAGTGT	GRMZM2G095904
ZmUbiquitin	CTGGTGCCCTCTCTCCATATGG	CAACACTGACACGACTCATGACA	GRMZM2G409726
